# Supplementary material for: A small RNA regulates pprM, a modulator of pleiotropic proteins promoting DNA repair, in Deinococcus radiodurans under ionizing radiation
Source: Sci Rep. 2021 Jun 21;11:12949. doi: 10.1038/s41598-021-91335-8 (PMC8217566; doi:10.1038/s41598-021-91335-8)
Supplement: Supplementary file 1 — Supplementary Dataset S1 [file 41598_2021_91335_MOESM1_ESM.xlsx]

## Sheet: Table Key
Tables within this Document:
Table S1. Significantly differentially expressed proteins from time-course proteomics data from D. radiodurans R1 (WT) during recovery from 10 kGy acute IR.
Table S2. GO Term Enrichment analysis results for all transcriptomics and proteomics data performed by PANTHER Tools GO Enrichment analysis.
Table S3. MS2-affinity purification coupled with RNA-Sequencing (MAPs) data of significantly enriched PprS targets.
Table S4. Significantly differentially expressed proteins from proteomics data of D. radiodurans PprSKD versus WT at sham (not irradiated) conditions
Table S5. Significantly differentially expressed transcripts from transcriptomics data of D. radiodurans PprSKD versus WT at sham (not irradiated) conditions.
Table S6. Significantly differentially expressed transcripts from transcriptomics data of D. radiodurans WT during recovery from 10 kGy acute IR.
Table S7. Significantly differentially expressed transcripts from transcriptomics data of D. radiodurans PprSKD during recovery from10 kGy acute IR.
Table S8. List of strains and plasmids used in this study.
Table S9. List of primers and sequences used in this study.

## Sheet: Table S1
Protein Information			Comparing IR versus Sham at X hrs recovery								Comparing between IR samples at different hrs recovery												GO Term Information					Literature Pathways			in MAPS data?
Gene Number	Protein Name	AccessionNumber	IR0_vs_Sham0_L2FC	IR0_vs_Sham0_p.adj	IR1_vs_Sham1_L2FC	IR1_vs_Sham1_p.adj	IR2_vs_Sham2_L2FC	IR2_vs_Sham2_p.adj	IR4_vs_Sham4_L2FC	IR4_vs_Sham4_p.adj	IR1_vs_IR0_L2FC	IR1_vs_IR0_p.adj	IR2_vs_IR0_L2FC	IR2_vs_IR0_p.adj	IR4_vs_IR0_L2FC	IR4_vs_IR0_p.adj	IR2_vs_IR1_L2FC	IR2_vs_IR1_p.adj	IR4_vs_IR1_L2FC	IR4_vs_IR1_p.adj	IR4_vs_IR2_L2FC	IR4_vs_IR2_p.adj	Goterm	GO_bio	GO_molec	GO_cellular	Goterm_broad	RDR	DrRRA	DdrI-CRP	MAPS
DR_0099	Single-stranded DNA-binding protein	SSB_DEIRA	0.694617	0.0865005	2.1152	9.83341e-14	2.84753	1.5332e-13	2.72171	3.08976e-13	1.69083	1.02005e-13	2.34728	1.54485e-13	2.45838	1.54128e-13	0.656458	0.596403	0.767556	0.129729	0.111098	0.942917	cytoplasm [GO:0005737]; single-stranded DNA binding [GO:0003697]; DNA recombination [GO:0006310]; DNA repair [GO:0006281]; DNA replication [GO:0006260]	DNA recombination [GO:0006310]; DNA repair [GO:0006281]; DNA replication [GO:0006260]	single-stranded DNA binding [GO:0003697]	cytoplasm [GO:0005737]	DNA repair	RDR	nonDrRRA	nonDdrI	top2fold
DR_0070	Single-stranded DNA-binding protein DdrB	DDRB_DEIRA	0.838697	0.0960779	2.2376	2.18302e-12	2.89666	1.5332e-13	2.92152	4.42865e-12	1.91356	3.21316e-12	1.9993	2.09435e-11	2.33372	2.97981e-12	0.0857363	0.991565	0.420162	0.862789	0.334425	0.833646	single-stranded DNA binding [GO:0003697]; cellular response to desiccation [GO:0071465]; cellular response to gamma radiation [GO:0071480]; DNA repair [GO:0006281]	cellular response to desiccation [GO:0071465]; cellular response to gamma radiation [GO:0071480]; DNA repair [GO:0006281]	single-stranded DNA binding [GO:0003697]		DNA repair	RDR	nonDrRRA	DdrIrelated	notPD
DR_B0067	Extracellular nuclease, putative	Q9RZQ3_DEIRA	-2.16144	1.54328e-07	-2.34483	6.74818e-10	-3.12168	4.80402e-12	-2.54423	1.64295e-06	-0.569517	0.490343	-1.00711	0.0482171	-0.360195	0.877216	-0.437598	0.972355	0.209322	0.949221	0.64692	0.480153					Uncharacterized	nonRDR	nonDrRRA	nonDdrI	notPD
DR_0139	GTPase HflX	Q9RY13_DEIRA	0.0357882	0.886778	1.99656	2.95002e-13	2.1949	6.24012e-11	1.97558	3.33737e-07	1.58948	2.20943e-11	1.50425	1.43699e-08	1.75353	2.34355e-09	-0.0852312	0.991211	0.164055	0.947241	0.249286	0.873307	cytoplasm [GO:0005737]; GTP binding [GO:0005525]; GTPase activity [GO:0003924]; ribosome binding [GO:0043022]		GTPase activity [GO:0003924]; GTP binding [GO:0005525]; ribosome binding [GO:0043022]	cytoplasm [GO:0005737]	metabolic process	nonRDR	nonDrRRA	nonDdrI	notPD
DR_0326	DNA damage response protein D	DDRD_DEIRA	0.302391	0.743932	2.78514	9.83341e-14	2.56716	1.44519e-09	3.27238	4.63464e-13	2.496	1.02005e-13	2.62375	1.54485e-13	3.19814	1.54128e-13	0.127745	0.990629	0.702141	0.586739	0.574396	0.515394	cellular response to desiccation [GO:0071465]; cellular response to DNA damage stimulus [GO:0006974]; cellular response to gamma radiation [GO:0071480]; DNA repair [GO:0006281]	cellular response to desiccation [GO:0071465]; cellular response to DNA damage stimulus [GO:0006974]; cellular response to gamma radiation [GO:0071480]; DNA repair [GO:0006281]			DNA repair	RDR	nonDrRRA	nonDdrI	notPD
DR_A0346	DNA repair protein PprA	PPRA_DEIRA	0.625894	0.469425	2.20208	1.0086e-06	2.94661	2.39217e-08	3.24322	2.75431e-08	1.79942	6.23237e-06	1.79162	4.22682e-05	2.28912	8.56419e-07	-0.00780027	0.993257	0.489698	0.890969	0.497498	0.784381	damaged DNA binding [GO:0003684]; double-stranded DNA binding [GO:0003690]; cellular response to desiccation [GO:0071465]; cellular response to gamma radiation [GO:0071480]; DNA repair [GO:0006281]; positive regulation of DNA ligation [GO:0051106]	cellular response to desiccation [GO:0071465]; cellular response to gamma radiation [GO:0071480]; DNA repair [GO:0006281]; positive regulation of DNA ligation [GO:0051106]	damaged DNA binding [GO:0003684]; double-stranded DNA binding [GO:0003690]		DNA repair	RDR	DrRRArelated	DdrIrelated	notPD
DR_1123	UDP-N-acetylglucosamine 1-carboxyvinyltransferase	MURA_DEIRA	-0.451	0.486629	-1.7295	1.09978e-07	-2.16699	2.4123e-08	-2.09406	2.2848e-06	-0.367737	0.71603	-0.836617	0.0500012	-0.719681	0.241572	-0.46888	0.950094	-0.351944	0.895059	0.116936	0.947264	cytoplasm [GO:0005737]; UDP-N-acetylglucosamine 1-carboxyvinyltransferase activity [GO:0008760]; cell cycle [GO:0007049]; cell division [GO:0051301]; cell wall organization [GO:0071555]; peptidoglycan biosynthetic process [GO:0009252]; regulation of cell shape [GO:0008360]; UDP-N-acetylgalactosamine biosynthetic process [GO:0019277]	cell cycle [GO:0007049]; cell division [GO:0051301]; cell wall organization [GO:0071555]; peptidoglycan biosynthetic process [GO:0009252]; regulation of cell shape [GO:0008360]; UDP-N-acetylgalactosamine biosynthetic process [GO:0019277]	UDP-N-acetylglucosamine 1-carboxyvinyltransferase activity [GO:0008760]	cytoplasm [GO:0005737]	cell redox homeostasis/cell cycle	nonRDR	nonDrRRA	nonDdrI	notPD
DR_0423	Single-stranded DNA-binding protein DdrA	DDRA_DEIRA	0.0840635	0.881077	3.68559	9.83341e-14	2.96953	2.71417e-07	2.79223	2.53285e-05	3.15965	1.02005e-13	2.83704	2.28638e-11	2.86937	3.20793e-09	-0.322612	0.986066	-0.290275	0.944637	0.0323378	0.963773	DNA binding [GO:0003677]; cellular response to desiccation [GO:0071465]; cellular response to gamma radiation [GO:0071480]; DNA recombination [GO:0006310]; DNA repair [GO:0006281]	cellular response to desiccation [GO:0071465]; cellular response to gamma radiation [GO:0071480]; DNA recombination [GO:0006310]; DNA repair [GO:0006281]	DNA binding [GO:0003677]		DNA repair	RDR	nonDrRRA	DdrIrelated	notPD
DR_0607	60 kDa chaperonin	CH60_DEIRA	0.444331	0.757246	0.645245	0.666013	3.43323	3.59317e-07	2.16953	0.027753	-0.159656	0.933153	2.24658	4.37574e-05	1.59513	0.0413239	2.40624	0.00330043	1.75479	0.0627415	-0.65145	0.761749	GroEL-GroES complex [GO:1990220]; ATP binding [GO:0005524]; protein binding involved in protein folding [GO:0044183]; unfolded protein binding [GO:0051082]; 'de novo' protein folding [GO:0006458]; chaperone-mediated protein folding [GO:0061077]; protein refolding [GO:0042026]	'de novo' protein folding [GO:0006458]; chaperone-mediated protein folding [GO:0061077]; protein refolding [GO:0042026]	ATP binding [GO:0005524]; protein binding involved in protein folding [GO:0044183]; unfolded protein binding [GO:0051082]	GroEL-GroES complex [GO:1990220]	metabolic process	nonRDR	nonDrRRA	nonDdrI	top2fold
DR_0906	DNA topoisomerase (ATP-hydrolyzing)	Q9RVW5_DEIRA	0.385955	0.417877	1.31935	1.44213e-07	1.47171	1.8692e-06	1.35579	0.000169384	0.863681	0.000416037	0.9916	6.41801e-05	1.04037	0.000283648	0.127919	0.988771	0.176691	0.937684	0.0487712	0.957852	DNA topoisomerase complex (ATP-hydrolyzing) [GO:0009330]; nucleoid [GO:0009295]; ATP binding [GO:0005524]; DNA binding [GO:0003677]; DNA topoisomerase type II (ATP-hydrolyzing) activity [GO:0003918]; metal ion binding [GO:0046872]; chromosome segregation [GO:0007059]; DNA topological change [GO:0006265]	chromosome segregation [GO:0007059]; DNA topological change [GO:0006265]	ATP binding [GO:0005524]; DNA binding [GO:0003677]; DNA topoisomerase type II (ATP-hydrolyzing) activity [GO:0003918]; metal ion binding [GO:0046872]	DNA topoisomerase complex (ATP-hydrolyzing) [GO:0009330]; nucleoid [GO:0009295]	DNA replication/recombination	RDR	nonDrRRA	nonDdrI	notPD
DR_2338	CinA-like protein	CINAL_DEIRA	0.108355	0.852389	0.922232	0.0107393	1.46826	4.97552e-05	1.66405	1.90662e-05	0.726818	0.0197924	1.31785	6.29472e-07	1.54934	8.80116e-08	0.591031	0.79181	0.822517	0.108142	0.231487	0.882409		DNA recombination [GO:0006310]; DNA repair [GO:0006281]; DNA replication [GO:0006260]; SOS response [GO:0009432]			DNA repair	RDR	DrRRArelated	nonDdrI	notPD
DR_2275	UvrABC system protein B	Q9RS52_DEIRA	-0.0732459	0.874034	0.577084	0.332045	1.43918	0.000855403	1.64101	0.000284699	0.784782	0.0254428	1.20871	9.39044e-05	1.62156	6.85247e-07	0.423925	0.957075	0.836778	0.178542	0.412852	0.672094	cytoplasm [GO:0005737]; ATP binding [GO:0005524]; DNA binding [GO:0003677]; excinuclease ABC activity [GO:0009381]; nucleotide-excision repair [GO:0006289]; SOS response [GO:0009432]	nucleotide-excision repair [GO:0006289]; SOS response [GO:0009432]	ATP binding [GO:0005524]; DNA binding [GO:0003677]; excinuclease ABC activity [GO:0009381]	cytoplasm [GO:0005737]	DNA repair	RDR	DrRRArelated	nonDdrI	notPD
DR_2340	Protein RecA	RECA_DEIRA	0.0181494	0.893337	0.538792	0.399646	1.43458	0.00113188	1.97701	4.47859e-06	0.69388	0.0731548	1.38186	5.24868e-06	1.73859	9.56152e-08	0.687979	0.7565	1.04471	0.0437147	0.356731	0.780638	cytosol [GO:0005829]; ATP binding [GO:0005524]; DNA-dependent ATPase activity [GO:0008094]; single-stranded DNA binding [GO:0003697]; DNA recombination [GO:0006310]; double-strand break repair [GO:0006302]; SOS response [GO:0009432]	DNA recombination [GO:0006310]; double-strand break repair [GO:0006302]; SOS response [GO:0009432]	ATP binding [GO:0005524]; DNA-dependent ATPase activity [GO:0008094]; single-stranded DNA binding [GO:0003697]	cytosol [GO:0005829]	DNA replication/recombination	nonRDR	DrRRArelated	nonDdrI	notPD
DR_2461	Histidinol-phosphate aminotransferase	HIS8_DEIRA	-1.01226	0.023536	-1.13243	0.00554217	-1.41995	0.00252025	-1.04566	0.124955	0.236803	0.866898	0.129528	0.939281	0.41438	0.786186	-0.107275	0.990893	0.177577	0.948739	0.284852	0.87112	histidinol-phosphate transaminase activity [GO:0004400]; L-phenylalanine:2-oxoglutarate aminotransferase activity [GO:0080130]; pyridoxal phosphate binding [GO:0030170]; histidine biosynthetic process [GO:0000105]	histidine biosynthetic process [GO:0000105]	histidinol-phosphate transaminase activity [GO:0004400]; L-phenylalanine:2-oxoglutarate aminotransferase activity [GO:0080130]; pyridoxal phosphate binding [GO:0030170]		metabolic process	nonRDR	nonDrRRA	nonDdrI	notPD
DR_0349	Lon protease	LON_DEIRA	0.188695	0.753173	0.866524	0.00179851	0.97395	0.00451549	0.726671	0.138326	0.525325	0.0623482	0.380164	0.497438	0.373863	0.630128	-0.14516	0.987014	-0.151462	0.941699	-0.00630136	0.965362	cytoplasm [GO:0005737]; ATP binding [GO:0005524]; ATP-dependent peptidase activity [GO:0004176]; sequence-specific DNA binding [GO:0043565]; serine-type endopeptidase activity [GO:0004252]; protein catabolic process [GO:0030163]	protein catabolic process [GO:0030163]	ATP binding [GO:0005524]; ATP-dependent peptidase activity [GO:0004176]; sequence-specific DNA binding [GO:0043565]; serine-type endopeptidase activity [GO:0004252]	cytoplasm [GO:0005737]	peptidase	nonRDR	nonDrRRA	DdrIrelated	notPD
DR_0848	Lipoprotein, putative	Q9RW21_DEIRA	-0.860928	0.0711884	-0.529437	0.425012	-1.31573	0.00598619	-0.902922	0.238043	0.293684	0.811193	-0.553346	0.428043	-0.00366733	0.959005	-0.847031	0.435373	-0.297352	0.916046	0.549679	0.444269					Uncharacterized	nonRDR	nonDrRRA	nonDdrI	notPD
DR_0888	Uncharacterized protein DR_0888	Y888_DEIRA	0.879596	0.409246	0.489108	0.777912	2.27496	0.00705175	1.73526	0.145014	0.307804	0.901683	0.546902	0.84689	0.667708	0.813164	0.239098	0.989853	0.359904	0.942514	0.120806	0.956742					Uncharacterized	nonRDR	DrRRArelated	nonDdrI	notPD
DR_1359	Outer membrane protein	Q9RUM5_DEIRA	-0.721569	0.221054	1.09604	0.0168795	1.40357	0.00761073	1.75197	0.000718521	1.59603	1.34454e-07	1.73634	8.97308e-08	2.19311	6.05723e-10	0.140316	0.990123	0.597088	0.714279	0.456771	0.684169					cell membrane/wall	nonRDR	nonDrRRA	nonDdrI	notPD
DR_0215	Aminotransferase, class V	Q9RXU1_DEIRA	0.0856506	0.865935	0.0908304	0.889127	1.15271	0.00818433	1.29707	0.00443235	0.12776	0.916575	0.756078	0.0419862	0.955584	0.00933757	0.628318	0.760127	0.827824	0.125102	0.199506	0.908958	transaminase activity [GO:0008483]		transaminase activity [GO:0008483]		metabolic process	nonRDR	nonDrRRA	nonDdrI	notPD
DR_1797	Transcription termination/antitermination protein NusA	Q9RTG7_DEIRA	0.721882	0.283771	0.876678	0.16133	1.46453	0.0143428	1.19495	0.142248	0.16503	0.918303	0.600486	0.554502	0.899977	0.17624	0.435456	0.971875	0.734947	0.61153	0.299491	0.892961	cytosol [GO:0005829]; RNA binding [GO:0003723]; transcription factor activity, sequence-specific DNA binding [GO:0003700]; DNA-templated transcription, termination [GO:0006353]; transcription antitermination [GO:0031564]	DNA-templated transcription, termination [GO:0006353]; transcription antitermination [GO:0031564]	RNA binding [GO:0003723]; transcription factor activity, sequence-specific DNA binding [GO:0003700]	cytosol [GO:0005829]	transcription	nonRDR	nonDrRRA	DdrIrelated	notPD
DR_A0276	Malate oxidoreductase	Q9RYN4_DEIRA	0.523016	0.27336	0.623922	0.163645	1.03905	0.0152304	0.459506	0.775677	0.316393	0.704012	0.0457702	0.95434	0.0571788	0.950709	-0.270623	0.977988	-0.259214	0.91415	0.0114086	0.964817	cytosol [GO:0005829]; malate dehydrogenase (decarboxylating) (NAD+) activity [GO:0004471]; malic enzyme activity [GO:0004470]; metal ion binding [GO:0046872]; NAD binding [GO:0051287]; malate metabolic process [GO:0006108]; pyruvate metabolic process [GO:0006090]	malate metabolic process [GO:0006108]; pyruvate metabolic process [GO:0006090]	malate dehydrogenase (decarboxylating) (NAD+) activity [GO:0004471]; malic enzyme activity [GO:0004470]; metal ion binding [GO:0046872]; NAD binding [GO:0051287]	cytosol [GO:0005829]	metabolic process	nonRDR	nonDrRRA	nonDdrI	notPD
DR_0001	Beta sliding clamp	Q9RYE8_DEIRA	0.0828688	0.882488	0.836632	0.423339	1.89176	0.0167349	1.71572	0.0922202	0.653727	0.614755	1.07929	0.179429	1.2257	0.143348	0.425564	0.982371	0.571976	0.886725	0.146412	0.952209	cytoplasm [GO:0005737]; DNA polymerase III complex [GO:0009360]; 3'-5' exonuclease activity [GO:0008408]; DNA binding [GO:0003677]; DNA-directed DNA polymerase activity [GO:0003887]; DNA replication [GO:0006260]	DNA replication [GO:0006260]	3'-5' exonuclease activity [GO:0008408]; DNA binding [GO:0003677]; DNA-directed DNA polymerase activity [GO:0003887]	cytoplasm [GO:0005737]; DNA polymerase III complex [GO:0009360]	DNA replication/recombination	nonRDR	nonDrRRA	DdrIrelated	notPD
DR_1771	UvrABC system protein A	UVRA_DEIRA	0.202868	0.802479	1.00318	0.0165709	1.19203	0.0168782	1.64134	0.000455329	0.946412	0.00440902	1.26038	6.49965e-05	1.60849	1.81304e-06	0.313972	0.977981	0.662074	0.508446	0.348101	0.798364	cytoplasm [GO:0005737]; excinuclease repair complex [GO:0009380]; ATP binding [GO:0005524]; ATPase activity [GO:0016887]; DNA binding [GO:0003677]; excinuclease ABC activity [GO:0009381]; metal ion binding [GO:0046872]; nucleotide-excision repair [GO:0006289]; SOS response [GO:0009432]	nucleotide-excision repair [GO:0006289]; SOS response [GO:0009432]	ATPase activity [GO:0016887]; ATP binding [GO:0005524]; DNA binding [GO:0003677]; excinuclease ABC activity [GO:0009381]; metal ion binding [GO:0046872]	cytoplasm [GO:0005737]; excinuclease repair complex [GO:0009380]	DNA repair	RDR	nonDrRRA	nonDdrI	notPD
DR_1315	Uncharacterized protein	Q9RUR7_DEIRA	1.04931	0.0782102	0.223128	0.852448	1.48424	0.0172569	1.31893	0.105999	-0.0376912	0.947307	0.195	0.930886	0.331934	0.89245	0.232691	0.987673	0.369625	0.915872	0.136934	0.9484					Uncharacterized	nonRDR	nonDrRRA	nonDdrI	notPD
DR_1617	Xanthine phosphoribosyltransferase	XPT_DEIRA	0.98213	0.0906588	1.00395	0.074029	1.42523	0.0186048	0.00666794	0.96119	0.604968	0.401278	0.361411	0.856444	0.467991	0.805075	-0.243558	0.986892	-0.136977	0.958347	0.10658	0.953064	cytoplasm [GO:0005737]; xanthine phosphoribosyltransferase activity [GO:0000310]; purine ribonucleoside salvage [GO:0006166]; xanthine metabolic process [GO:0046110]; XMP salvage [GO:0032265]	purine ribonucleoside salvage [GO:0006166]; xanthine metabolic process [GO:0046110]; XMP salvage [GO:0032265]	xanthine phosphoribosyltransferase activity [GO:0000310]	cytoplasm [GO:0005737]	metabolic process	nonRDR	nonDrRRA	nonDdrI	notPD
DR_2339	RNA 2',3'-cyclic phosphodiesterase	Q7DF71_DEIRA	0.0291073	0.890687	0.594974	0.383818	1.26	0.0186573	1.99499	2.62342e-05	1.01525	0.00424587	1.55095	1.79583e-06	2.04019	3.88021e-09	0.535705	0.934978	1.02494	0.0921117	0.489236	0.598714	2',3'-cyclic-nucleotide 3'-phosphodiesterase activity [GO:0004113]; 2'-5'-RNA ligase activity [GO:0008664]		2',3'-cyclic-nucleotide 3'-phosphodiesterase activity [GO:0004113]; 2'-5'-RNA ligase activity [GO:0008664]		metabolic process	nonRDR	DrRRArelated	nonDdrI	notPD
DR_0194	Uncharacterized protein	Q9RXW1_DEIRA	-0.343378	0.644989	0.338919	0.704056	1.13487	0.0254453	-0.0274258	0.959236	0.492195	0.408269	1.24613	6.56001e-05	0.536546	0.574766	0.75394	0.629584	0.0443509	0.966115	-0.709589	0.162015	integral component of membrane [GO:0016021]			integral component of membrane [GO:0016021]	Uncharacterized	nonRDR	DrRRArelated	nonDdrI	notPD
DR_1852	Uncharacterized protein	Q9RTB3_DEIRA	-0.369294	0.435501	-0.305895	0.631719	-0.87434	0.0323061	-0.109954	0.9457	0.0358647	0.944191	-0.452273	0.355367	0.0550227	0.950036	-0.488138	0.84881	0.019158	0.967935	0.507296	0.258276	glucose-6-phosphate isomerase activity [GO:0004347]; mannose-6-phosphate isomerase activity [GO:0004476]; carbohydrate metabolic process [GO:0005975]	carbohydrate metabolic process [GO:0005975]	glucose-6-phosphate isomerase activity [GO:0004347]; mannose-6-phosphate isomerase activity [GO:0004476]		Uncharacterized	nonRDR	nonDrRRA	nonDdrI	notPD
DR_0971	Electron transfer flavoprotein, beta subunit	Q9RVQ1_DEIRA	0.19674	0.858212	0.128508	0.898694	1.96556	0.034544	1.87934	0.101299	-0.267017	0.912377	1.34651	0.0894785	1.61934	0.0401243	1.61352	0.316735	1.88636	0.0409456	0.272835	0.936056	cytosol [GO:0005829]; electron carrier activity [GO:0009055]; oxidation-reduction process [GO:0055114]	oxidation-reduction process [GO:0055114]	electron carrier activity [GO:0009055]	cytosol [GO:0005829]	metabolic process	nonRDR	nonDrRRA	nonDdrI	notPD
DR_0950	NADH dehydrogenase II	Q9RVS2_DEIRA	-0.889363	0.000584124	-0.637369	0.0318909	-0.75162	0.0408021	-0.582387	0.312597	0.0694387	0.930344	0.0405452	0.953355	0.1197	0.927423	-0.0288935	0.992531	0.0502611	0.96322	0.0791547	0.947051	oxidoreductase activity [GO:0016491]		oxidoreductase activity [GO:0016491]		metabolic process	nonRDR	nonDrRRA	nonDdrI	notPD
DR_1913	DNA gyrase subunit A	Q9RT53_DEIRA	0.0269325	0.888366	0.545512	0.187254	0.827587	0.0527363	0.991914	0.0212772	0.393202	0.387184	0.676978	0.0271636	0.80522	0.0114609	0.283776	0.971174	0.412018	0.735285	0.128242	0.932608	chromosome [GO:0005694]; cytoplasm [GO:0005737]; ATP binding [GO:0005524]; DNA binding [GO:0003677]; DNA topoisomerase type II (ATP-hydrolyzing) activity [GO:0003918]; DNA topological change [GO:0006265]; DNA-dependent DNA replication [GO:0006261]	DNA-dependent DNA replication [GO:0006261]; DNA topological change [GO:0006265]	ATP binding [GO:0005524]; DNA binding [GO:0003677]; DNA topoisomerase type II (ATP-hydrolyzing) activity [GO:0003918]	chromosome [GO:0005694]; cytoplasm [GO:0005737]	DNA replication/recombination	RDR	nonDrRRA	DdrIrelated	notPD
DR_0596	Holliday junction ATP-dependent DNA helicase RuvB	RUVB_DEIRA	-0.374115	0.7255	0.687277	0.429148	1.37507	0.0604475	1.43559	0.0865418	0.991568	0.0441877	1.50828	0.000505843	1.40633	0.00789649	0.516714	0.966236	0.414764	0.908132	-0.10195	0.955099	ATP binding [GO:0005524]; DNA binding [GO:0003677]; four-way junction helicase activity [GO:0009378]; DNA recombination [GO:0006310]; DNA repair [GO:0006281]; SOS response [GO:0009432]	DNA recombination [GO:0006310]; DNA repair [GO:0006281]; SOS response [GO:0009432]	ATP binding [GO:0005524]; DNA binding [GO:0003677]; four-way junction helicase activity [GO:0009378]		DNA repair	RDR	nonDrRRA	nonDdrI	notPD
DR_2115	50S ribosomal protein L15	RL15_DEIRA	1.86415	0.0173408	1.32248	0.158291	1.78516	0.0950426	1.3505	0.489973	0.525422	0.81393	0.033404	0.959366	0.257802	0.935959	-0.492018	0.982144	-0.26762	0.953281	0.224398	0.944982	cytosolic large ribosomal subunit [GO:0022625]; rRNA binding [GO:0019843]; structural constituent of ribosome [GO:0003735]; translation [GO:0006412]	translation [GO:0006412]	rRNA binding [GO:0019843]; structural constituent of ribosome [GO:0003735]	cytosolic large ribosomal subunit [GO:0022625]	translation	nonRDR	nonDrRRA	nonDdrI	notPD
DR_A0345	Uncharacterized protein	Q7DF92_DEIRA	-0.0360906	0.890288	0.998976	0.0994092	1.22102	0.106768	2.00849	0.0008187	0.865057	0.084157	1.18993	0.0120882	1.69221	0.00023651	0.324872	0.983306	0.827151	0.525628	0.502279	0.722664	response to antibiotic [GO:0046677]	response to antibiotic [GO:0046677]			Uncharacterized	nonRDR	nonDrRRA	nonDdrI	notPD
DR_B0098	Uncharacterized protein	Q9RZM5_DEIRA	-0.581794	0.272772	-0.913996	0.025185	-0.923694	0.107221	-0.253919	0.920336	-0.0718155	0.937571	-0.299638	0.844691	-0.339788	0.834723	-0.227823	0.984675	-0.267973	0.921713	-0.0401497	0.961005	ATP-dependent polydeoxyribonucleotide 5'-hydroxyl-kinase activity [GO:0046404]; double-stranded DNA binding [GO:0003690]; nucleotide kinase activity [GO:0019201]; polynucleotide 3'-phosphatase activity [GO:0046403]; DNA 3' dephosphorylation involved in DNA repair [GO:0098504]; polynucleotide 3' dephosphorylation [GO:0098506]	DNA 3' dephosphorylation involved in DNA repair [GO:0098504]; polynucleotide 3' dephosphorylation [GO:0098506]	ATP-dependent polydeoxyribonucleotide 5'-hydroxyl-kinase activity [GO:0046404]; double-stranded DNA binding [GO:0003690]; nucleotide kinase activity [GO:0019201]; polynucleotide 3'-phosphatase activity [GO:0046403]		Uncharacterized	nonRDR	nonDrRRA	nonDdrI	notPD
DR_0608	Uncharacterized protein	Q9RWQ8_DEIRA	-1.74791	0.0227871	-1.68786	0.0240398	-1.68856	0.109656	-1.53835	0.272018	0.236077	0.919219	0.133336	0.950409	0.296201	0.929141	-0.102741	0.992158	0.0601243	0.967095	0.162865	0.952155	N-acetyltransferase activity [GO:0008080]		N-acetyltransferase activity [GO:0008080]		Uncharacterized	nonRDR	nonDrRRA	nonDdrI	notPD
DR_0911	DNA-directed RNA polymerase subunit beta'	RPOC_DEIRA	0.211134	0.745858	-0.248743	0.739916	-0.743075	0.124695	-0.824411	0.115758	-0.180224	0.87007	-0.801855	0.0047379	-1.01444	0.000479502	-0.621632	0.581208	-0.834218	0.0450347	-0.212587	0.879242	DNA-directed RNA polymerase complex [GO:0000428]; DNA binding [GO:0003677]; DNA-directed 5'-3' RNA polymerase activity [GO:0003899]; transcription, DNA-templated [GO:0006351]	transcription, DNA-templated [GO:0006351]	DNA binding [GO:0003677]; DNA-directed 5'-3' RNA polymerase activity [GO:0003899]	DNA-directed RNA polymerase complex [GO:0000428]	transcription	nonRDR	nonDrRRA	nonDdrI	notPD
DR_1215	Acetyl-coenzyme A carboxylase carboxyl transferase subunit beta	Q9RV15_DEIRA	1.03251	0.00129335	0.539024	0.254618	0.78441	0.124978	0.652705	0.430838	0.0274996	0.946814	0.103005	0.940219	-0.0364787	0.95406	0.0755058	0.991331	-0.0639782	0.962881	-0.139484	0.932108	acetyl-CoA carboxylase complex [GO:0009317]; acetyl-CoA carboxylase activity [GO:0003989]; ATP binding [GO:0005524]; transferase activity [GO:0016740]; zinc ion binding [GO:0008270]; fatty acid biosynthetic process [GO:0006633]; malonyl-CoA biosynthetic process [GO:2001295]	fatty acid biosynthetic process [GO:0006633]; malonyl-CoA biosynthetic process [GO:2001295]	acetyl-CoA carboxylase activity [GO:0003989]; ATP binding [GO:0005524]; transferase activity [GO:0016740]; zinc ion binding [GO:0008270]	acetyl-CoA carboxylase complex [GO:0009317]	metabolic process	nonRDR	nonDrRRA	nonDdrI	notPD
DR_1358	Outer membrane protein	Q9RUM6_DEIRA	-0.70741	0.353761	0.654208	0.4529	1.17638	0.146136	1.33756	0.12014	1.11453	0.0133545	1.41708	0.00125519	1.65295	0.000500898	0.302552	0.984984	0.538425	0.852412	0.235873	0.926419					cell membrane/wall	nonRDR	nonDrRRA	nonDdrI	notPD
DR_0755	50S ribosomal protein L19	RL19_DEIRA	1.26595	0.0236284	0.611762	0.485625	1.15451	0.149665	0.846767	0.622056	-0.00448192	0.951888	-0.0892985	0.951514	-0.0487486	0.954801	-0.0848166	0.991967	-0.0442667	0.96706	0.0405499	0.96245	cytosolic large ribosomal subunit [GO:0022625]; rRNA binding [GO:0019843]; structural constituent of ribosome [GO:0003735]; translation [GO:0006412]	translation [GO:0006412]	rRNA binding [GO:0019843]; structural constituent of ribosome [GO:0003735]	cytosolic large ribosomal subunit [GO:0022625]	translation	nonRDR	nonDrRRA	nonDdrI	notPD
DR_0019	Uncharacterized protein	Q9RYD1_DEIRA	-0.183954	0.845262	0.878359	0.23874	1.18232	0.167081	0.999025	0.491041	0.663012	0.418591	0.961124	0.136411	1.31526	0.0213988	0.298112	0.985705	0.652245	0.789057	0.354133	0.882375					Uncharacterized	nonRDR	nonDrRRA	nonDdrI	notPD
DR_1799	Translation initiation factor IF-2	IF2_DEIRA	0.39806	0.409052	0.342033	0.570211	0.695866	0.173138	0.936306	0.0493334	0.344118	0.571732	0.52236	0.212947	0.705121	0.0547887	0.178242	0.985606	0.361003	0.821552	0.182762	0.904203	cytoplasm [GO:0005737]; GTP binding [GO:0005525]; GTPase activity [GO:0003924]; translation initiation factor activity [GO:0003743]		GTPase activity [GO:0003924]; GTP binding [GO:0005525]; translation initiation factor activity [GO:0003743]	cytoplasm [GO:0005737]	metabolic process	nonRDR	nonDrRRA	nonDdrI	notPD
DR_0405	Alpha-dextran endo-1,6-alpha-glucosidase	Q9RXB0_DEIRA	-0.12499	0.836693	-0.449648	0.397118	-0.713791	0.176536	-1.13099	0.0081202	0.0342743	0.945074	-0.369566	0.655549	-0.555726	0.295692	-0.40384	0.938898	-0.59	0.393849	-0.18616	0.905689	carbohydrate binding [GO:0030246]; pullulanase activity [GO:0051060]; carbohydrate metabolic process [GO:0005975]	carbohydrate metabolic process [GO:0005975]	carbohydrate binding [GO:0030246]; pullulanase activity [GO:0051060]		metabolic process	nonRDR	nonDrRRA	nonDdrI	notPD
DR_0318	50S ribosomal protein L16	RL16_DEIRA	0.980237	0.0330967	1.83872	1.90328e-08	0.852127	0.230683	0.901468	0.278654	0.565803	0.28839	-0.0640037	0.9529	0.28269	0.8889	-0.629807	0.866543	-0.283113	0.923814	0.346693	0.815234	cytosolic large ribosomal subunit [GO:0022625]; rRNA binding [GO:0019843]; structural constituent of ribosome [GO:0003735]; tRNA binding [GO:0000049]; translation [GO:0006412]	translation [GO:0006412]	rRNA binding [GO:0019843]; structural constituent of ribosome [GO:0003735]; tRNA binding [GO:0000049]	cytosolic large ribosomal subunit [GO:0022625]	translation	nonRDR	nonDrRRA	nonDdrI	notPD
DR_2123	Translation initiation factor IF-1	IF1_DEIRA	0.971037	0.0232092	0.508865	0.433951	0.795591	0.244143	0.631391	0.646037	-0.665049	0.0868396	0.0819643	0.948913	0.0596143	0.951552	0.747013	0.628531	0.724663	0.348941	-0.02235	0.963623	cytosol [GO:0005829]; ribosome binding [GO:0043022]; rRNA binding [GO:0019843]; translation initiation factor activity [GO:0003743]		ribosome binding [GO:0043022]; rRNA binding [GO:0019843]; translation initiation factor activity [GO:0003743]	cytosol [GO:0005829]	ribosome biogenesis	nonRDR	nonDrRRA	nonDdrI	top2fold
DR_0430	RtcB protein	Q9RX85_DEIRA	0.0883611	0.870541	0.528347	0.457126	0.856693	0.244739	1.34401	0.0217656	0.198238	0.894771	0.0438216	0.956137	-0.0493196	0.953614	-0.154416	0.989446	-0.247557	0.935184	-0.0931412	0.953042	RNA ligase activity [GO:0008452]; RNA processing [GO:0006396]	RNA processing [GO:0006396]	RNA ligase activity [GO:0008452]		RNA processing/degradation	nonRDR	nonDrRRA	nonDdrI	notPD
DR_1439	Uncharacterized protein	Q9RUE7_DEIRA	-0.371304	0.640771	0.93436	0.0479924	0.843837	0.265873	0.730306	0.581222	1.08384	0.00161347	1.16948	0.00107548	1.25454	0.00184326	0.0856399	0.991591	0.170703	0.951022	0.0850628	0.954617	integral component of membrane [GO:0016021]; electron carrier activity [GO:0009055]; heme binding [GO:0020037]		electron carrier activity [GO:0009055]; heme binding [GO:0020037]	integral component of membrane [GO:0016021]	Uncharacterized	nonRDR	nonDrRRA	nonDdrI	notPD
DR_2594	Magnesium protoporphyrin chelatase, putative	Q9RRA0_DEIRA	0.797518	0.230494	-0.100467	0.895742	0.955907	0.288639	1.83817	0.00226629	0.10072	0.935763	0.2441	0.915608	1.07032	0.0623557	0.14338	0.990514	0.969602	0.264355	0.826222	0.223637	ATP binding [GO:0005524]; transcription factor binding [GO:0008134]; regulation of transcription, DNA-templated [GO:0006355]	regulation of transcription, DNA-templated [GO:0006355]	ATP binding [GO:0005524]; transcription factor binding [GO:0008134]		transcription	nonRDR	nonDrRRA	nonDdrI	notPD
DR_2308	GTPase Der	DER_DEIRA	-0.0423134	0.880251	0.399738	0.388205	0.556968	0.297783	0.642308	0.250613	0.475471	0.101326	0.480645	0.199489	0.775729	0.00762689	0.00517382	0.993229	0.300258	0.851927	0.295084	0.701159	GTP binding [GO:0005525]; ribosome biogenesis [GO:0042254]	ribosome biogenesis [GO:0042254]	GTP binding [GO:0005525]		ribosome biogenesis	nonRDR	nonDrRRA	nonDdrI	notPD
DR_2173	Uncharacterized protein	Q9RSF1_DEIRA	0.188471	0.808959	0.918997	0.0266786	0.743833	0.303597	1.05404	0.0901223	0.779145	0.0257731	0.964344	0.00604758	1.24751	0.000445226	0.1852	0.98745	0.468363	0.79212	0.283163	0.859841					Uncharacterized	nonRDR	nonDrRRA	nonDdrI	notPD
DR_0360	Uncharacterized protein	Q9RXF3_DEIRA	0.053927	0.886621	0.444387	0.720071	1.02808	0.307361	1.99003	0.00270631	0.0338488	0.948237	0.362719	0.878152	1.40191	0.0108565	0.32887	0.984224	1.36806	0.058669	1.03919	0.102402					Uncharacterized	nonRDR	nonDrRRA	nonDdrI	notPD
DR_1046	Chaperone protein ClpB	CLPB_DEIRA	0.298936	0.636027	0.863619	0.0143301	0.634635	0.325054	0.572976	0.59877	0.671491	0.0282217	0.599151	0.14533	0.77889	0.0392446	-0.0723405	0.991461	0.107399	0.95644	0.179739	0.912983	cytoplasm [GO:0005737]; ATP binding [GO:0005524]; protein processing [GO:0016485]; response to heat [GO:0009408]	protein processing [GO:0016485]; response to heat [GO:0009408]	ATP binding [GO:0005524]	cytoplasm [GO:0005737]	metabolic process	nonRDR	nonDrRRA	DdrIrelated	notPD
DR_2376	Transcriptional regulator, TetR family	Q9RRV9_DEIRA	-1.5146	0.00127857	-0.384301	0.740573	-0.912534	0.336273	-0.516542	0.858415	0.903569	0.0541028	0.456975	0.78056	0.556499	0.726063	-0.446594	0.97141	-0.34707	0.920729	0.0995237	0.954457	cytosol [GO:0005829]; transcription factor activity, sequence-specific DNA binding [GO:0003700]; transcription regulatory region sequence-specific DNA binding [GO:0000976]; transcription, DNA-templated [GO:0006351]	transcription, DNA-templated [GO:0006351]	transcription factor activity, sequence-specific DNA binding [GO:0003700]; transcription regulatory region sequence-specific DNA binding [GO:0000976]	cytosol [GO:0005829]	transcription	nonRDR	nonDrRRA	nonDdrI	notPD
DR_A0042	Glucose-1-phosphate thymidylyltransferase	Q9RZB2_DEIRA	0.766386	0.0974777	0.996485	0.0125971	0.68347	0.396534	-0.0123167	0.960571	0.470184	0.432602	0.168002	0.924877	0.0909777	0.945955	-0.302181	0.978021	-0.379206	0.867232	-0.0770248	0.954662	glucose-1-phosphate thymidylyltransferase activity [GO:0008879]; metal ion binding [GO:0046872]; extracellular polysaccharide biosynthetic process [GO:0045226]	extracellular polysaccharide biosynthetic process [GO:0045226]	glucose-1-phosphate thymidylyltransferase activity [GO:0008879]; metal ion binding [GO:0046872]		metabolic process	nonRDR	nonDrRRA	nonDdrI	notPD
DR_0778	3-dehydroquinate dehydratase	AROQ_DEIRA	0.529088	0.358745	0.887847	0.0384977	0.68985	0.403046	0.0449492	0.957483	0.0173202	0.949547	0.0199742	0.959101	-0.20839	0.914871	0.00265399	0.993309	-0.225711	0.936131	-0.228365	0.901672	3-dehydroquinate dehydratase activity [GO:0003855]; aromatic amino acid family biosynthetic process [GO:0009073]; chorismate biosynthetic process [GO:0009423]	aromatic amino acid family biosynthetic process [GO:0009073]; chorismate biosynthetic process [GO:0009423]	3-dehydroquinate dehydratase activity [GO:0003855]		metabolic process	nonRDR	nonDrRRA	nonDdrI	notPD
DR_0053	Uncharacterized protein	Q9RY97_DEIRA	0.536178	0.706403	0.62504	0.692842	1.23458	0.425798	2.72843	0.00154322	0.366901	0.884155	0.739196	0.717356	1.99436	0.00433534	0.372295	0.986466	1.62746	0.125311	1.25517	0.178497					Uncharacterized	nonRDR	nonDrRRA	nonDdrI	notPD
DR_0361	Competence protein ComEC/Rec2-related protein	Q9RXF2_DEIRA	-0.336168	0.712006	0.0101467	0.916155	0.764429	0.460864	2.04162	6.27145e-05	0.10172	0.933671	1.03358	0.0168086	2.36463	9.14749e-11	0.931862	0.487009	2.26291	1.47234e-07	1.33105	0.000263409					Uncharacterized	nonRDR	nonDrRRA	nonDdrI	notPD
DR_2220	Tellurium resistance protein TerB (TerB) putative	Q9RSA6_DEIRA	-1.6269	0.0288699	0.00942212	0.91692	-1.10561	0.496808	-0.409634	0.926113	0.141768	0.935255	0.00294707	0.961426	0.362289	0.914446	-0.138821	0.991552	0.220521	0.955914	0.359342	0.912856					response to stress	nonRDR	nonDrRRA	DdrIrelated	top2fold
DR_0561	Maltose ABC transporter, periplasmic maltose-binding protein	Q9RWV4_DEIRA	-0.160663	0.76483	0.121616	0.847647	0.414129	0.528047	0.716983	0.0818306	0.176126	0.833433	0.570049	0.0256105	0.808231	0.000765746	0.393923	0.868919	0.632104	0.0830789	0.238181	0.773118	maltose transmembrane transporter activity [GO:0005363]		maltose transmembrane transporter activity [GO:0005363]		transport	nonRDR	nonDrRRA	DdrIrelated	notPD
DR_1445	ATP phosphoribosyltransferase	HIS1_DEIRA	-0.247794	0.78543	0.649119	0.338552	0.641274	0.621891	0.918251	0.343299	1.07582	0.00308281	1.03858	0.0122599	1.18191	0.00808677	-0.0372348	0.992712	0.106091	0.960587	0.143326	0.943427	cytoplasm [GO:0005737]; ATP binding [GO:0005524]; ATP phosphoribosyltransferase activity [GO:0003879]; histidine biosynthetic process [GO:0000105]	histidine biosynthetic process [GO:0000105]	ATP binding [GO:0005524]; ATP phosphoribosyltransferase activity [GO:0003879]	cytoplasm [GO:0005737]	metabolic process	nonRDR	nonDrRRA	nonDdrI	notPD
DR_1263	Uncharacterized protein	Q9RUW7_DEIRA	-0.949308	0.257871	1.06634	0.192458	0.866739	0.641896	0.758045	0.808011	1.40845	0.00613609	0.757802	0.558813	0.764314	0.653533	-0.650647	0.959345	-0.644135	0.84786	0.00651185	0.965869					Uncharacterized	nonRDR	DrRRArelated	nonDdrI	top2fold
DR_0183	Glutamate synthase, large subunit	Q9RXX2_DEIRA	0.227478	0.798783	-0.138937	0.878433	-0.61388	0.650939	-1.41388	0.0187162	-0.156202	0.915982	-0.815723	0.105347	-1.4584	0.000255739	-0.659521	0.871989	-1.3022	0.0158519	-0.64268	0.361329	cytoplasm [GO:0005737]; glutamate synthase activity [GO:0015930]; ammonia assimilation cycle [GO:0019676]; glutamate biosynthetic process [GO:0006537]	ammonia assimilation cycle [GO:0019676]; glutamate biosynthetic process [GO:0006537]	glutamate synthase activity [GO:0015930]	cytoplasm [GO:0005737]	metabolic process	nonRDR	nonDrRRA	nonDdrI	notPD
DR_0025	Uncharacterized protein	Q9RYC5_DEIRA	-0.036067	0.887157	-0.309032	0.721261	-0.506172	0.680929	0.596588	0.658801	0.289666	0.791721	-0.265411	0.868932	0.637042	0.291062	-0.555077	0.881245	0.347376	0.881645	0.902453	0.0102334					Uncharacterized	nonRDR	nonDrRRA	nonDdrI	notPD
DR_A0257	Ankyrin-related protein	Q9RYQ2_DEIRA	-1.36556	0.0284664	-0.713255	0.453287	-0.74712	0.695852	0.219117	0.943547	-0.339959	0.860237	0.359633	0.887857	0.380035	0.891183	0.699592	0.937738	0.719993	0.762612	0.0204016	0.964674	cytoplasm [GO:0005737]; ubiquitin ligase complex [GO:0000151]; ubiquitin protein ligase binding [GO:0031625]; ubiquitin-protein transferase activity [GO:0004842]		ubiquitin protein ligase binding [GO:0031625]; ubiquitin-protein transferase activity [GO:0004842]	cytoplasm [GO:0005737]; ubiquitin ligase complex [GO:0000151]	metabolic process	nonRDR	nonDrRRA	nonDdrI	notPD
DR_1279	Superoxide dismutase [Mn]	SODM_DEIRA	-1.75859	5.06808e-06	-1.26533	0.00371664	-0.577865	0.705951	-0.362763	0.901167	-0.594552	0.315307	0.00486123	0.961114	0.37828	0.846161	0.599414	0.916374	0.972832	0.157729	0.373419	0.813764	metal ion binding [GO:0046872]; superoxide dismutase activity [GO:0004784]		metal ion binding [GO:0046872]; superoxide dismutase activity [GO:0004784]		metal ion binding	nonRDR	DrRRArelated	nonDdrI	top2fold
DR_2547	Glutamyl-tRNA reductase	HEM1_DEIRA	-0.693014	0.26558	-1.23583	0.0064448	-0.576755	0.717726	-1.0719	0.17465	-0.411404	0.70916	-0.619615	0.432585	-0.225657	0.919576	-0.208211	0.98778	0.185747	0.950412	0.393958	0.797675	glutamyl-tRNA reductase activity [GO:0008883]; NADP binding [GO:0050661]; protoporphyrinogen IX biosynthetic process [GO:0006782]	protoporphyrinogen IX biosynthetic process [GO:0006782]	glutamyl-tRNA reductase activity [GO:0008883]; NADP binding [GO:0050661]		RNA processing/degradation	nonRDR	nonDrRRA	nonDdrI	notPD
DR_0006	UPF0173 metal-dependent hydrolase DR_0006	Y006_DEIRA	-0.367068	0.756255	-0.802691	0.379498	0.711981	0.734575	1.15085	0.390933	-2.01494	4.73486e-07	0.037474	0.95834	0.392596	0.888569	2.05242	0.0029222	2.40754	3.93343e-05	0.355122	0.893291	hydrolase activity [GO:0016787]		hydrolase activity [GO:0016787]		cell membrane/wall	nonRDR	nonDrRRA	nonDdrI	notPD
DR_1262	60 kDa SS-A/Ro ribonucleoprotein homolog	RO60_DEIRA	-0.444149	0.268466	0.0205084	0.911508	0.359855	0.735993	0.651343	0.240842	0.467788	0.11533	0.674809	0.0138371	0.526124	0.208898	0.20702	0.980948	0.0583352	0.962443	-0.148685	0.916739	cytoplasm [GO:0005737]; intracellular ribonucleoprotein complex [GO:0030529]; metal ion binding [GO:0046872]; RNA binding [GO:0003723]; transferase activity, transferring glycosyl groups [GO:0016757]; metabolic process [GO:0008152]	metabolic process [GO:0008152]	metal ion binding [GO:0046872]; RNA binding [GO:0003723]; transferase activity, transferring glycosyl groups [GO:0016757]	cytoplasm [GO:0005737]; intracellular ribonucleoprotein complex [GO:0030529]	metabolic process	RDR	DrRRArelated	nonDdrI	notPD
DR_0989	Cationic outer membrane protein OmpH, putative	Q9RVN8_DEIRA	0.302111	0.71642	-0.135148	0.876631	-0.506352	0.740893	0.512137	0.807446	-0.000618787	0.95234	-0.916124	0.022435	-0.251755	0.902665	-0.915505	0.345185	-0.251136	0.932833	0.664369	0.270613	unfolded protein binding [GO:0051082]		unfolded protein binding [GO:0051082]		protein folding/modification	nonRDR	nonDrRRA	nonDdrI	notPD
DR_0098	30S ribosomal protein S6	RS6_DEIRA	0.740734	0.25755	1.06483	0.0438799	0.571408	0.753674	0.760116	0.656361	0.239663	0.887307	-0.249552	0.911107	0.292246	0.902216	-0.489215	0.962834	0.0525824	0.966187	0.541797	0.604232	cytosolic small ribosomal subunit [GO:0022627]; small ribosomal subunit rRNA binding [GO:0070181]; structural constituent of ribosome [GO:0003735]; translation [GO:0006412]	translation [GO:0006412]	small ribosomal subunit rRNA binding [GO:0070181]; structural constituent of ribosome [GO:0003735]	cytosolic small ribosomal subunit [GO:0022627]	translation	nonRDR	nonDrRRA	nonDdrI	notPD
DR_1796	Ribosome maturation factor RimP	RIMP_DEIRA	-0.953558	0.0548648	-0.166011	0.865118	0.496648	0.768655	1.05795	0.142264	-0.358167	0.755762	0.583966	0.437916	1.0891	0.0136531	0.942132	0.350695	1.44726	0.00384545	0.505133	0.572982	cytosol [GO:0005829]; ribosomal small subunit assembly [GO:0000028]; translation [GO:0006412]	ribosomal small subunit assembly [GO:0000028]; translation [GO:0006412]		cytosol [GO:0005829]	ribosome biogenesis	nonRDR	nonDrRRA	nonDdrI	notPD
DR_0936	Probable dual-specificity RNA methyltransferase RlmN	RLMN_DEIRA	-0.800387	0.0258481	-0.417173	0.446367	-0.357888	0.794483	-0.245337	0.910195	0.420482	0.367684	0.564306	0.168485	0.439398	0.585789	0.143824	0.98819	0.0189165	0.96806	-0.124908	0.936719	cytoplasm [GO:0005737]; 4 iron, 4 sulfur cluster binding [GO:0051539]; metal ion binding [GO:0046872]; rRNA (adenine-C2-)-methyltransferase activity [GO:0070040]; rRNA methyltransferase activity [GO:0008649]; tRNA methyltransferase activity [GO:0008175]; rRNA base methylation [GO:0070475]	rRNA base methylation [GO:0070475]	4 iron, 4 sulfur cluster binding [GO:0051539]; metal ion binding [GO:0046872]; rRNA (adenine-C2-)-methyltransferase activity [GO:0070040]; rRNA methyltransferase activity [GO:0008649]; tRNA methyltransferase activity [GO:0008175]	cytoplasm [GO:0005737]	ribosome biogenesis	nonRDR	nonDrRRA	nonDdrI	notPD
DR_1508	1-deoxy-D-xylulose 5-phosphate reductoisomerase	DXR_DEIRA	-0.51658	0.554941	-1.24819	0.0211019	-0.536656	0.809756	-0.809334	0.662964	-0.213461	0.90549	0.0216526	0.959559	0.0323268	0.956459	0.235114	0.987808	0.245788	0.945113	0.0106742	0.965398	1-deoxy-D-xylulose-5-phosphate reductoisomerase activity [GO:0030604]; manganese ion binding [GO:0030145]; NADPH binding [GO:0070402]; isopentenyl diphosphate biosynthetic process, methylerythritol 4-phosphate pathway involved in terpenoid biosynthetic process [GO:0051484]	isopentenyl diphosphate biosynthetic process, methylerythritol 4-phosphate pathway involved in terpenoid biosynthetic process [GO:0051484]	1-deoxy-D-xylulose-5-phosphate reductoisomerase activity [GO:0030604]; manganese ion binding [GO:0030145]; NADPH binding [GO:0070402]		metabolic process	nonRDR	nonDrRRA	nonDdrI	notPD
DR_0325	Malate dehydrogenase	MDH_DEIRA	-0.581074	0.104186	-0.678981	0.0373242	-0.298621	0.823959	-0.141493	0.937364	-0.140544	0.894268	0.168459	0.903078	0.24792	0.851699	0.309002	0.961741	0.388463	0.746253	0.0794611	0.949088	cytoplasm [GO:0005737]; L-malate dehydrogenase activity [GO:0030060]; carbohydrate metabolic process [GO:0005975]; malate metabolic process [GO:0006108]; NADH metabolic process [GO:0006734]; oxaloacetate metabolic process [GO:0006107]; tricarboxylic acid cycle [GO:0006099]	carbohydrate metabolic process [GO:0005975]; malate metabolic process [GO:0006108]; NADH metabolic process [GO:0006734]; oxaloacetate metabolic process [GO:0006107]; tricarboxylic acid cycle [GO:0006099]	L-malate dehydrogenase activity [GO:0030060]	cytoplasm [GO:0005737]	metabolic process	nonRDR	nonDrRRA	nonDdrI	notPD
DR_0728	Fructokinase	Q9RWE1_DEIRA	-0.894337	0.0748109	-1.01836	0.0228782	-0.412967	0.830863	-0.388794	0.884285	-0.167083	0.909295	0.24969	0.897642	-0.112302	0.943671	0.416773	0.965877	0.0547807	0.965429	-0.361992	0.804636	kinase activity [GO:0016301]; phosphotransferase activity, alcohol group as acceptor [GO:0016773]		kinase activity [GO:0016301]; phosphotransferase activity, alcohol group as acceptor [GO:0016773]		metabolic process	nonRDR	nonDrRRA	nonDdrI	notPD
DR_2166	Purine-nucleoside phosphorylase	Q9RSF8_DEIRA	-0.210903	0.821582	-1.06554	0.0447793	-0.464333	0.833573	-0.386295	0.902505	-1.0415	0.0115682	-0.120431	0.945432	-0.121656	0.944615	0.921066	0.613694	0.919841	0.293492	-0.00122506	0.966233	purine-nucleoside phosphorylase activity [GO:0004731]; nucleoside metabolic process [GO:0009116]	nucleoside metabolic process [GO:0009116]	purine-nucleoside phosphorylase activity [GO:0004731]		RNA processing/degradation	nonRDR	nonDrRRA	nonDdrI	notPD
DR_A0147	Histidine ammonia-lyase	HUTH_DEIRA	-0.094407	0.880654	-1.61879	0.0192499	-0.635966	0.834136	-0.430903	0.921083	-1.82914	0.000325452	-0.145766	0.947917	-0.102024	0.951365	1.68338	0.174443	1.72712	0.045081	0.043742	0.963128	cytoplasm [GO:0005737]; histidine ammonia-lyase activity [GO:0004397]; histidine catabolic process to glutamate and formamide [GO:0019556]; histidine catabolic process to glutamate and formate [GO:0019557]	histidine catabolic process to glutamate and formamide [GO:0019556]; histidine catabolic process to glutamate and formate [GO:0019557]	histidine ammonia-lyase activity [GO:0004397]	cytoplasm [GO:0005737]	metabolic process	nonRDR	nonDrRRA	nonDdrI	notPD
DR_2081	Threonine--tRNA ligase	SYT_DEIRA	0.867088	0.0236173	0.428902	0.471789	0.336926	0.836055	0.0170944	0.959982	0.0382753	0.944677	-0.152016	0.925228	-0.0882814	0.944791	-0.190292	0.986002	-0.126557	0.953787	0.0637348	0.956003	cytoplasm [GO:0005737]; ATP binding [GO:0005524]; metal ion binding [GO:0046872]; threonine-tRNA ligase activity [GO:0004829]; threonyl-tRNA aminoacylation [GO:0006435]	threonyl-tRNA aminoacylation [GO:0006435]	ATP binding [GO:0005524]; metal ion binding [GO:0046872]; threonine-tRNA ligase activity [GO:0004829]	cytoplasm [GO:0005737]	metabolic process	nonRDR	nonDrRRA	nonDdrI	notPD
DR_0667	Transposase, putative	Q7DF83_DEIRA	-0.037464	0.886916	0.704978	0.149924	0.364302	0.838469	0.05085	0.956758	0.930778	0.00308064	0.474801	0.556883	0.548291	0.512736	-0.455977	0.944365	-0.382486	0.863156	0.0734905	0.955251	NA	NA	NA	NA	NA	NA	NA	nonDdrI	NA
DR_2564	Uncharacterized protein	Q9RRC8_DEIRA	-1.37908	0.0145664	-0.330544	0.802171	-0.465801	0.855986	0.420451	0.90388	0.485411	0.702376	0.619701	0.61483	1.0808	0.100282	0.134291	0.990987	0.595392	0.82277	0.461102	0.796502					Uncharacterized	nonRDR	nonDrRRA	nonDdrI	notPD
DR_2044	50S ribosomal protein L10	RL10_DEIRA	1.56584	0.0452955	0.664268	0.639083	0.599621	0.85778	0.895826	0.784892	0.578816	0.751448	-0.202747	0.941343	-0.0215921	0.957985	-0.781563	0.950971	-0.600408	0.892117	0.181154	0.94931	cytosolic large ribosomal subunit [GO:0022625]; structural constituent of ribosome [GO:0003735]; ribosome biogenesis [GO:0042254]; translation [GO:0006412]	ribosome biogenesis [GO:0042254]; translation [GO:0006412]	structural constituent of ribosome [GO:0003735]	cytosolic large ribosomal subunit [GO:0022625]	ribosome biogenesis	nonRDR	nonDrRRA	nonDdrI	top2fold
DR_2195	Alpha-glucan phosphorylase, putative	Q9RSD0_DEIRA	0.158393	0.844742	-0.617339	0.410404	-0.402008	0.857834	-0.482298	0.858813	-0.894521	0.0335601	-0.344471	0.855661	-0.454042	0.796686	0.55005	0.943557	0.440479	0.873658	-0.109571	0.951577	glycogen phosphorylase activity [GO:0008184]; pyridoxal phosphate binding [GO:0030170]; carbohydrate metabolic process [GO:0005975]	carbohydrate metabolic process [GO:0005975]	glycogen phosphorylase activity [GO:0008184]; pyridoxal phosphate binding [GO:0030170]		metabolic process	nonRDR	nonDrRRA	nonDdrI	notPD
DR_1205	Deoxyribose-phosphate aldolase	DEOC_DEIRA	-1.11658	0.290648	-0.801254	0.577726	-0.652697	0.860163	0.122233	0.955528	-1.52085	0.0249826	0.148064	0.949913	0.525806	0.885907	1.66891	0.347624	2.04666	0.0373756	0.377742	0.918703	cytoplasm [GO:0005737]; deoxyribose-phosphate aldolase activity [GO:0004139]; carbohydrate catabolic process [GO:0016052]; deoxyribonucleotide catabolic process [GO:0009264]; deoxyribose phosphate catabolic process [GO:0046386]	carbohydrate catabolic process [GO:0016052]; deoxyribonucleotide catabolic process [GO:0009264]; deoxyribose phosphate catabolic process [GO:0046386]	deoxyribose-phosphate aldolase activity [GO:0004139]	cytoplasm [GO:0005737]	metabolic process	nonRDR	nonDrRRA	nonDdrI	notPD
DR_A0214	NAD(P)H dehydrogenase (quinone)	NQOR_DEIRA	-1.03697	0.0972315	-0.624543	0.483689	-0.445981	0.862162	0.725165	0.752521	-0.655776	0.393403	0.204699	0.930599	0.73746	0.526977	0.860476	0.808582	1.39324	0.040885	0.53276	0.700143	FMN binding [GO:0010181]; NAD(P)H dehydrogenase (quinone) activity [GO:0003955]; oxidoreductase activity [GO:0016491]; oxidation-reduction process [GO:0055114]	oxidation-reduction process [GO:0055114]	FMN binding [GO:0010181]; NAD(P)H dehydrogenase (quinone) activity [GO:0003955]; oxidoreductase activity [GO:0016491]		metabolic process	nonRDR	DrRRArelated	nonDdrI	notPD
DR_1370	Uncharacterized protein	Q9RUL4_DEIRA	-0.148659	0.83747	0.0626374	0.901635	0.335347	0.863474	1.20563	0.0331973	-0.019606	0.949172	0.263532	0.879607	0.704183	0.225182	0.283138	0.98073	0.723789	0.36094	0.440651	0.620258					Uncharacterized	nonRDR	nonDrRRA	nonDdrI	notPD
DR_2238	Carbonic anhydrase	Q9RS89_DEIRA	-0.0669614	0.878795	-0.781793	0.156595	-0.355498	0.867762	-0.185071	0.940494	-0.819982	0.0389419	-0.318411	0.857584	-0.341939	0.861257	0.501571	0.947063	0.478042	0.826946	-0.0235287	0.96373	carbonate dehydratase activity [GO:0004089]; zinc ion binding [GO:0008270]; carbon utilization [GO:0015976]	carbon utilization [GO:0015976]	carbonate dehydratase activity [GO:0004089]; zinc ion binding [GO:0008270]		metabolic process	nonRDR	nonDrRRA	nonDdrI	notPD
DR_1885	Uncharacterized protein	Q9RT80_DEIRA	-0.35978	0.636509	-0.0835628	0.895675	0.331407	0.871463	1.05796	0.116396	0.151487	0.913541	0.545828	0.464184	1.30815	0.000456598	0.394341	0.967477	1.15666	0.0259291	0.762323	0.124433					Uncharacterized	nonRDR	nonDrRRA	nonDdrI	notPD
DR_A0075	Transposase, putative	Q9RZ79_DEIRA	0.1925	0.831911	0.276325	0.818814	0.39091	0.871533	0.972942	0.379487	-0.0287436	0.948462	-0.019021	0.959701	1.03881	0.067097	0.00972255	0.993212	1.06755	0.147347	1.05783	0.0312238	nucleic acid binding [GO:0003676]; DNA integration [GO:0015074]	DNA integration [GO:0015074]	nucleic acid binding [GO:0003676]		NT binding	nonRDR	nonDrRRA	nonDdrI	notPD
DR_2225	Tellurium resistance protein TerD	Q9RSA2_DEIRA	-0.676952	0.402887	-1.10103	0.0793615	-0.4294	0.873974	0.116349	0.953031	-1.30416	0.00309627	0.224883	0.927187	0.364884	0.88938	1.52904	0.059751	1.66905	0.00988015	0.140001	0.949621	response to stress [GO:0006950]	response to stress [GO:0006950]			response to stress	nonRDR	nonDrRRA	nonDdrI	notPD
DR_1061	NADPH quinone oxidoreductase, putative	Q9RVG8_DEIRA	1.51464	1.51749e-05	0.208585	0.834171	0.320048	0.874355	0.0615922	0.955885	0.0779163	0.936861	-0.229101	0.901897	-0.165373	0.930083	-0.307017	0.978812	-0.243289	0.932987	0.063728	0.957592	oxidoreductase activity [GO:0016491]		oxidoreductase activity [GO:0016491]		metabolic process	nonRDR	nonDrRRA	nonDdrI	notPD
DR_1374	DNA topoisomerase 1	Q9RUL0_DEIRA	-0.00384265	0.89717	0.0321292	0.908415	-0.244072	0.881794	-0.10745	0.946788	-0.117719	0.914373	-0.47546	0.327651	-0.741396	0.0382274	-0.357741	0.954116	-0.623677	0.280241	-0.265936	0.819561	DNA binding [GO:0003677]; DNA topoisomerase type I activity [GO:0003917]; metal ion binding [GO:0046872]; DNA topological change [GO:0006265]	DNA topological change [GO:0006265]	DNA binding [GO:0003677]; DNA topoisomerase type I activity [GO:0003917]; metal ion binding [GO:0046872]		DNA replication/recombination	nonRDR	nonDrRRA	nonDdrI	notPD
DR_1106	Dihydroorotase	PYRC_DEIRA	0.45025	0.676441	-0.941625	0.211939	-0.399844	0.888746	-0.161244	0.949269	-1.26567	0.00673874	-0.566485	0.72824	-0.124977	0.946736	0.699184	0.933657	1.14069	0.221979	0.441508	0.833952	cytoplasm [GO:0005737]; allantoinase activity [GO:0004038]; dihydroorotase activity [GO:0004151]; metal ion binding [GO:0046872]; 'de novo' UMP biosynthetic process [GO:0044205]; purine nucleobase catabolic process [GO:0006145]	'de novo' UMP biosynthetic process [GO:0044205]; purine nucleobase catabolic process [GO:0006145]	allantoinase activity [GO:0004038]; dihydroorotase activity [GO:0004151]; metal ion binding [GO:0046872]	cytoplasm [GO:0005737]	metabolic process	nonRDR	nonDrRRA	nonDdrI	notPD
DR_0086	50S ribosomal protein L21	RL21_DEIRA	2.21252	0.00794106	0.317834	0.863865	0.572027	0.890605	0.534991	0.920207	0.0196765	0.950883	-0.132183	0.952247	-0.223996	0.942747	-0.15186	0.991734	-0.243673	0.957294	-0.0918128	0.960464	ribosome [GO:0005840]; rRNA binding [GO:0019843]; structural constituent of ribosome [GO:0003735]; translation [GO:0006412]	translation [GO:0006412]	rRNA binding [GO:0019843]; structural constituent of ribosome [GO:0003735]	ribosome [GO:0005840]	translation	nonRDR	nonDrRRA	nonDdrI	top2fold
DR_0807	Prolipoprotein diacylglyceryl transferase	LGT_DEIRA	-1.05141	0.00313014	0.100508	0.884885	-0.256266	0.890647	0.566873	0.669023	0.788523	0.0111358	0.582673	0.225663	1.12695	0.000713164	-0.20585	0.985325	0.338429	0.878865	0.544279	0.337926	integral component of membrane [GO:0016021]; plasma membrane [GO:0005886]; transferase activity, transferring glycosyl groups [GO:0016757]; lipoprotein biosynthetic process [GO:0042158]; protein lipoylation [GO:0009249]	lipoprotein biosynthetic process [GO:0042158]; protein lipoylation [GO:0009249]	transferase activity, transferring glycosyl groups [GO:0016757]	integral component of membrane [GO:0016021]; plasma membrane [GO:0005886]	metabolic process	nonRDR	nonDrRRA	nonDdrI	notPD
DR_2386	Phenylacetic acid degradation protein PaaA	Q9RRU9_DEIRA	-0.578636	0.310734	-0.11093	0.88513	-0.267534	0.897397	0.630044	0.66783	0.295845	0.807621	0.0396493	0.95643	1.06697	0.0084555	-0.256196	0.983389	0.771126	0.291388	1.02732	0.00437391	cytosol [GO:0005829]; phenylacetyl-CoA 1,2-epoxidase activity [GO:0097266]; phenylacetate catabolic process [GO:0010124]	phenylacetate catabolic process [GO:0010124]	phenylacetyl-CoA 1,2-epoxidase activity [GO:0097266]	cytosol [GO:0005829]	metabolic process	nonRDR	nonDrRRA	nonDdrI	notPD
DR_2025	ArgE/DapE/Acy1 family protein	Q9RSU7_DEIRA	0.881497	0.0336317	0.0248365	0.911911	0.248769	0.897545	-0.169877	0.938861	-0.238097	0.847834	-0.187965	0.914469	-0.269281	0.880483	0.0501319	0.992269	-0.0311842	0.967164	-0.0813161	0.953268	hydrolase activity [GO:0016787]; metabolic process [GO:0008152]	metabolic process [GO:0008152]	hydrolase activity [GO:0016787]		metabolic process	nonRDR	nonDrRRA	nonDdrI	notPD
DR_1339	Triosephosphate isomerase	TPIS_DEIRA	-0.642061	0.603914	-1.04342	0.307566	-0.453563	0.898419	-0.193637	0.949733	-1.72601	0.0020383	-0.36585	0.909322	-0.14833	0.947387	1.36016	0.559536	1.57768	0.121303	0.21752	0.944185	cytosol [GO:0005829]; triose-phosphate isomerase activity [GO:0004807]; gluconeogenesis [GO:0006094]; glyceraldehyde-3-phosphate biosynthetic process [GO:0046166]; glycerol catabolic process [GO:0019563]; glycolytic process [GO:0006096]; pentose-phosphate shunt [GO:0006098]	gluconeogenesis [GO:0006094]; glyceraldehyde-3-phosphate biosynthetic process [GO:0046166]; glycerol catabolic process [GO:0019563]; glycolytic process [GO:0006096]; pentose-phosphate shunt [GO:0006098]	triose-phosphate isomerase activity [GO:0004807]	cytosol [GO:0005829]	metabolic process	nonRDR	nonDrRRA	nonDdrI	notPD
DR_0844	Uncharacterized protein	Q9RW25_DEIRA	-0.439022	0.435566	-0.152996	0.860019	-0.241654	0.899734	-1.11348	0.0396229	0.17888	0.891894	-0.0814434	0.948083	-0.633404	0.281259	-0.260323	0.981297	-0.812284	0.156714	-0.551961	0.348587	catalytic activity [GO:0003824]		catalytic activity [GO:0003824]		Uncharacterized	nonRDR	nonDrRRA	DdrIrelated	notPD
DR_1987	Uncharacterized protein DR_1987	Y1987_DEIRA	-0.232187	0.845557	0.30681	0.851611	0.433746	0.901924	0.951434	0.750294	0.677597	0.644983	0.527636	0.847164	1.52899	0.0483738	-0.149961	0.991388	0.85139	0.772734	1.00135	0.359239					Uncharacterized	nonRDR	nonDrRRA	nonDdrI	notPD
DR_1413	[LysW]-lysine hydrolase	LYSK_DEIRA	-0.998962	0.0871291	-1.07342	0.0476676	-0.309843	0.902022	-0.449667	0.884003	-0.0991966	0.935893	0.304517	0.890188	0.219367	0.925748	0.403713	0.975897	0.318563	0.927512	-0.0851497	0.956493	cytoplasm [GO:0005737]; cobalt ion binding [GO:0050897]; hydrolase activity, acting on carbon-nitrogen (but not peptide) bonds, in linear amides [GO:0016811]; metallopeptidase activity [GO:0008237]; zinc ion binding [GO:0008270]; lysine biosynthetic process via aminoadipic acid [GO:0019878]	lysine biosynthetic process via aminoadipic acid [GO:0019878]	cobalt ion binding [GO:0050897]; hydrolase activity, acting on carbon-nitrogen (but not peptide) bonds, in linear amides [GO:0016811]; metallopeptidase activity [GO:0008237]; zinc ion binding [GO:0008270]	cytoplasm [GO:0005737]	metabolic process	nonRDR	nonDrRRA	nonDdrI	notPD
DR_0691	Uncharacterized protein	Q9RWH7_DEIRA	-0.3323	0.716767	0.086052	0.897757	0.275516	0.906241	0.573291	0.800741	-0.00350628	0.951953	1.07242	0.0116066	0.869971	0.151475	1.07592	0.278416	0.873477	0.292741	-0.202447	0.927824					Uncharacterized	nonRDR	nonDrRRA	nonDdrI	notPD
DR_A0202	Superoxide dismutase (SodC), Cu-Zn family	Q9RYV4_DEIRA	-0.630494	0.45283	-0.974879	0.177665	0.331112	0.9066	0.333303	0.925969	-1.11964	0.0224384	0.0366003	0.958262	-0.244462	0.926331	1.15624	0.433567	0.875176	0.556262	-0.281063	0.91655	periplasmic space [GO:0042597]; copper ion binding [GO:0005507]; superoxide dismutase activity [GO:0004784]; zinc ion binding [GO:0008270]; removal of superoxide radicals [GO:0019430]	removal of superoxide radicals [GO:0019430]	copper ion binding [GO:0005507]; superoxide dismutase activity [GO:0004784]; zinc ion binding [GO:0008270]	periplasmic space [GO:0042597]	metal ion binding	nonRDR	nonDrRRA	nonDdrI	notPD
DR_1163	Twitching motility protein	Q9RV67_DEIRA	-0.122653	0.854517	1.01751	0.018779	0.229817	0.912474	0.274192	0.91999	0.505549	0.424997	0.072404	0.951412	0.237961	0.908029	-0.433145	0.960445	-0.267588	0.928053	0.165557	0.934041	ATP binding [GO:0005524]; transport [GO:0006810]	transport [GO:0006810]	ATP binding [GO:0005524]		transport	nonRDR	nonDrRRA	nonDdrI	notPD
DR_2127	30S ribosomal protein S4	RS4_DEIRA	1.288	0.000468473	0.547873	0.379166	0.210289	0.915012	0.132858	0.946505	-0.0706278	0.938272	-0.217079	0.905295	0.00334261	0.959031	-0.146451	0.989317	0.0739704	0.962967	0.220422	0.906408	small ribosomal subunit [GO:0015935]; rRNA binding [GO:0019843]; structural constituent of ribosome [GO:0003735]; positive regulation of translational fidelity [GO:0045903]; translation [GO:0006412]	positive regulation of translational fidelity [GO:0045903]; translation [GO:0006412]	rRNA binding [GO:0019843]; structural constituent of ribosome [GO:0003735]	small ribosomal subunit [GO:0015935]	ribosome biogenesis	nonRDR	nonDrRRA	nonDdrI	notPD
DR_1308	Protease, putative	Q9RUS4_DEIRA	-0.222447	0.846745	-1.4736	0.0451475	-0.336976	0.918326	0.0487165	0.959082	-0.555706	0.755431	-0.22062	0.937581	0.338356	0.918085	0.335085	0.986854	0.894062	0.722698	0.558976	0.812292	outer membrane-bounded periplasmic space [GO:0030288]; endopeptidase activity [GO:0004175]; serine-type peptidase activity [GO:0008236]; signal transduction [GO:0007165]	signal transduction [GO:0007165]	endopeptidase activity [GO:0004175]; serine-type peptidase activity [GO:0008236]	outer membrane-bounded periplasmic space [GO:0030288]	cell redox homeostasis/cell cycle	nonRDR	nonDrRRA	nonDdrI	notPD
DR_1558	DNA-binding response regulator	Q9RU37_DEIRA	-0.0960101	0.873824	0.22442	0.853633	-0.252305	0.919603	1.22477	0.161511	0.385998	0.797349	0.226428	0.923489	1.1922	0.0328805	-0.15957	0.990211	0.806202	0.562667	0.965772	0.111184	intracellular [GO:0005622]; DNA binding [GO:0003677]; phosphorelay signal transduction system [GO:0000160]; regulation of transcription, DNA-templated [GO:0006355]; transcription, DNA-templated [GO:0006351]	phosphorelay signal transduction system [GO:0000160]; regulation of transcription, DNA-templated [GO:0006355]; transcription, DNA-templated [GO:0006351]	DNA binding [GO:0003677]	intracellular [GO:0005622]	protein folding/modification	nonRDR	nonDrRRA	nonDdrI	notPD
DR_1742	Glucose-6-phosphate isomerase	G6PI_DEIRA	-0.00318507	0.897959	-1.46735	0.0588497	-0.326334	0.921667	-0.344175	0.935155	-1.55394	0.00698859	-0.233107	0.936686	-0.227648	0.938033	1.32083	0.605717	1.32629	0.280946	0.00545944	0.965989	cytoplasm [GO:0005737]; glucose-6-phosphate isomerase activity [GO:0004347]; gluconeogenesis [GO:0006094]; glycolytic process [GO:0006096]	gluconeogenesis [GO:0006094]; glycolytic process [GO:0006096]	glucose-6-phosphate isomerase activity [GO:0004347]	cytoplasm [GO:0005737]	metabolic process	nonRDR	nonDrRRA	nonDdrI	notPD
DR_2111	50S ribosomal protein L6	RL6_DEIRA	0.864501	0.197558	1.26924	0.0165947	0.232448	0.923533	0.172897	0.946366	0.41843	0.762003	-0.254771	0.914491	-0.134887	0.943651	-0.673201	0.920324	-0.553317	0.834929	0.119884	0.951711	cytosolic large ribosomal subunit [GO:0022625]; RNA binding [GO:0003723]; rRNA binding [GO:0019843]; structural constituent of ribosome [GO:0003735]; cytoplasmic translation [GO:0002181]	cytoplasmic translation [GO:0002181]	RNA binding [GO:0003723]; rRNA binding [GO:0019843]; structural constituent of ribosome [GO:0003735]	cytosolic large ribosomal subunit [GO:0022625]	translation	nonRDR	nonDrRRA	nonDdrI	notPD
DR_2493	Carboxypeptidase G2	Q9RRJ7_DEIRA	-0.277441	0.771667	0.148255	0.877904	0.198339	0.92658	0.131678	0.94961	-0.920859	0.0277145	-0.361711	0.844972	-0.038577	0.955429	0.559149	0.94206	0.882282	0.305312	0.323134	0.87057	carboxypeptidase activity [GO:0004180]		carboxypeptidase activity [GO:0004180]		peptidase	nonRDR	nonDrRRA	nonDdrI	notPD
DR_C0016	Uncharacterized protein	Q9RZG9_DEIRA	-0.147076	0.855636	-0.172402	0.873918	0.212326	0.927199	1.36189	0.0923102	-0.123537	0.931256	0.0158764	0.960106	1.21876	0.0240952	0.139413	0.990707	1.3423	0.0415973	1.20289	0.0108086					Uncharacterized	nonRDR	nonDrRRA	nonDdrI	notPD
DR_A0281	Uncharacterized protein	Q9RYN0_DEIRA	-1.51755	0.283094	0.0166534	0.916697	0.40471	0.929299	0.242366	0.951957	-0.0259948	0.950804	2.30086	0.0176304	0.806495	0.862253	2.32685	0.313595	0.832489	0.902748	-1.49436	0.357773					Uncharacterized	nonRDR	nonDrRRA	nonDdrI	notPD
DR_0459	Uncharacterized protein	Q9RX56_DEIRA	-0.060274	0.878775	-0.109308	0.883981	0.149559	0.930236	0.625508	0.638727	-0.852866	0.00952617	-0.335792	0.808541	0.109248	0.942276	0.517074	0.917559	0.962114	0.0655893	0.44504	0.590649					Uncharacterized	nonRDR	nonDrRRA	nonDdrI	notPD
DR_C0013	N-acetylmuramoyl-L-alanine amidase, putative	Q9RZH2_DEIRA	-0.196621	0.849686	-0.0923973	0.902569	0.236789	0.930339	1.27704	0.334699	0.00673819	0.951745	0.145305	0.946613	1.54704	0.0145385	0.138567	0.991315	1.5403	0.0621935	1.40173	0.018586	outer membrane-bounded periplasmic space [GO:0030288]; N-acetylmuramoyl-L-alanine amidase activity [GO:0008745]; peptidoglycan catabolic process [GO:0009253]	peptidoglycan catabolic process [GO:0009253]	N-acetylmuramoyl-L-alanine amidase activity [GO:0008745]	outer membrane-bounded periplasmic space [GO:0030288]	metabolic process	nonRDR	nonDrRRA	nonDdrI	notPD
DR_2135	Phosphopentomutase	DEOB_DEIRA	-0.94427	0.259156	-0.093541	0.9023	-0.235919	0.930387	0.271271	0.939614	-1.02432	0.0919536	0.388937	0.887286	0.658773	0.754305	1.41326	0.303067	1.68309	0.0329546	0.269836	0.928292	cytosol [GO:0005829]; magnesium ion binding [GO:0000287]; phosphopentomutase activity [GO:0008973]; 5-phosphoribose 1-diphosphate biosynthetic process [GO:0006015]; cellular metabolic compound salvage [GO:0043094]; nucleotide metabolic process [GO:0009117]	5-phosphoribose 1-diphosphate biosynthetic process [GO:0006015]; cellular metabolic compound salvage [GO:0043094]; nucleotide metabolic process [GO:0009117]	magnesium ion binding [GO:0000287]; phosphopentomutase activity [GO:0008973]	cytosol [GO:0005829]	metabolic process	nonRDR	nonDrRRA	nonDdrI	notPD
DR_1551	Carboxyl-terminal protease, putative	Q9RU43_DEIRA	-0.109891	0.847894	-0.00323655	0.917298	0.11652	0.933502	0.634949	0.458229	0.343176	0.614832	0.391975	0.61234	0.972089	0.00225329	0.0487985	0.992153	0.628913	0.317756	0.580114	0.188984	outer membrane-bounded periplasmic space [GO:0030288]; endopeptidase activity [GO:0004175]; serine-type peptidase activity [GO:0008236]; signal transduction [GO:0007165]	signal transduction [GO:0007165]	endopeptidase activity [GO:0004175]; serine-type peptidase activity [GO:0008236]	outer membrane-bounded periplasmic space [GO:0030288]	cell redox homeostasis/cell cycle	nonRDR	nonDrRRA	nonDdrI	notPD
DR_1451	5'-methylthioadenosine/S-adenosylhomocysteine nucleosidase	Q9RUD6_DEIRA	-0.660736	0.593845	-0.724444	0.591003	-0.223239	0.935789	-0.00983498	0.961178	-1.37412	0.0288666	0.161518	0.947046	-0.00111376	0.959336	1.53563	0.348113	1.373	0.262837	-0.162632	0.951947	adenosylhomocysteine nucleosidase activity [GO:0008782]; methylthioadenosine nucleosidase activity [GO:0008930]; L-methionine salvage from methylthioadenosine [GO:0019509]; nucleoside catabolic process [GO:0009164]	L-methionine salvage from methylthioadenosine [GO:0019509]; nucleoside catabolic process [GO:0009164]	adenosylhomocysteine nucleosidase activity [GO:0008782]; methylthioadenosine nucleosidase activity [GO:0008930]		metabolic process	nonRDR	nonDrRRA	nonDdrI	notPD
DR_0121	Uncharacterized protein	Q9RY30_DEIRA	-0.921571	0.00315408	-0.299577	0.653763	-0.0963403	0.937095	0.0437673	0.956539	-0.160043	0.886595	0.011369	0.959886	0.326016	0.778765	0.171412	0.986037	0.486059	0.602247	0.314647	0.721959					Uncharacterized	nonRDR	nonDrRRA	nonDdrI	notPD
DR_0617	Metalloprotease, putative	Q9RWP9_DEIRA	-0.167464	0.790581	-0.543691	0.181301	-0.092595	0.937313	-0.0553224	0.954736	-0.609233	0.02843	-0.123257	0.92958	-0.0679911	0.947028	0.485976	0.842402	0.541242	0.421918	0.0552663	0.956144	metal ion binding [GO:0046872]; metallopeptidase activity [GO:0008237]		metal ion binding [GO:0046872]; metallopeptidase activity [GO:0008237]		metal ion binding	nonRDR	nonDrRRA	nonDdrI	notPD
DR_1857	Organic hydroperoxide resistance protein	Q9RTA8_DEIRA	-0.325762	0.792309	-0.597039	0.626911	0.163915	0.939466	1.10946	0.505854	-0.861483	0.2346	0.125264	0.949052	1.07869	0.22438	0.986747	0.817555	1.94018	0.00720266	0.953429	0.291522	response to oxidative stress [GO:0006979]	response to oxidative stress [GO:0006979]			response to stress	nonRDR	nonDrRRA	nonDdrI	notPD
DR_0403	Inosine-uridine preferring nucleoside hydrolase	Q9RXB2_DEIRA	-0.236876	0.829055	-0.21975	0.866402	-0.130372	0.942491	0.304967	0.932991	-1.15548	0.0257558	0.0246322	0.959533	-0.0558619	0.954701	1.18012	0.491332	1.09962	0.301321	-0.0804941	0.958854	cytosol [GO:0005829]; purine nucleosidase activity [GO:0008477]; purine nucleoside catabolic process [GO:0006152]	purine nucleoside catabolic process [GO:0006152]	purine nucleosidase activity [GO:0008477]	cytosol [GO:0005829]	metabolic process	nonRDR	nonDrRRA	nonDdrI	notPD
DR_A0038	Rhamnosyltransferase, putative	Q9RZB6_DEIRA	0.465513	0.569593	1.09179	0.0327251	-0.106055	0.94259	0.0424303	0.958459	0.0676565	0.941736	-0.166878	0.935237	-0.274565	0.90728	-0.234534	0.987024	-0.342222	0.917983	-0.107687	0.952411	transferase activity [GO:0016740]		transferase activity [GO:0016740]		metabolic process	nonRDR	nonDrRRA	nonDdrI	top2fold
DR_2221	Tellurium resistance protein TerD	Q9RSA5_DEIRA	-1.19865	0.0952625	-0.82766	0.388521	-0.117451	0.944388	0.320061	0.932576	-1.15828	0.0354424	0.528853	0.80333	0.710813	0.69364	1.68714	0.0649863	1.8691	0.00956451	0.18196	0.945509	response to stress [GO:0006950]	response to stress [GO:0006950]			response to stress	nonRDR	nonDrRRA	nonDdrI	notPD
DR_1124	SLH family protein	Q9RVA5_DEIRA	-0.529982	0.317999	-0.404613	0.556144	-0.0727175	0.944388	-0.00150268	0.961514	0.316858	0.745223	0.867463	0.0126416	0.76008	0.0993428	0.550605	0.878636	0.443222	0.796572	-0.107383	0.946924	integral component of membrane [GO:0016021]			integral component of membrane [GO:0016021]	cell membrane/wall	nonRDR	nonDrRRA	nonDdrI	notPD
DR_2545	Uncharacterized protein	Q9RRE7_DEIRA	0.320557	0.749108	-0.598209	0.469929	-0.0757571	0.946784	-0.356289	0.912523	-1.27221	0.00114091	-0.655087	0.459585	-0.772457	0.38354	0.617123	0.932765	0.499752	0.856104	-0.11737	0.95139	nitronate monooxygenase activity [GO:0018580]		nitronate monooxygenase activity [GO:0018580]		Uncharacterized	nonRDR	nonDrRRA	nonDdrI	notPD
DR_0685	Uncharacterized protein	Q9RWI3_DEIRA	-0.175944	0.853067	0.0439347	0.91093	0.0893915	0.946803	1.78965	0.0284021	-0.114215	0.936484	-0.127883	0.94792	1.86593	0.000405569	-0.0136683	0.993187	1.98014	0.00331901	1.99381	5.29213e-06					Uncharacterized	nonRDR	nonDrRRA	nonDdrI	notPD
DR_0358	Uncharacterized protein	Q9RXF5_DEIRA	-0.151412	0.830524	-0.764951	0.0799832	0.044865	0.948699	0.527168	0.743937	-0.687357	0.0535955	0.0196958	0.959012	0.43281	0.710604	0.707053	0.639406	1.12017	0.0145365	0.413114	0.629581	iron-sulfur cluster assembly [GO:0016226]	iron-sulfur cluster assembly [GO:0016226]			Uncharacterized	nonRDR	nonDrRRA	nonDdrI	notPD
DR_1316	Propionyl-CoA carboxylase, alpha subunit, putative	Q9RUR6_DEIRA	0.643243	0.209871	0.232042	0.809276	-0.0444381	0.948928	-0.614515	0.651471	-0.155388	0.907694	-0.446993	0.622581	-0.913075	0.0286944	-0.291605	0.979057	-0.757687	0.263297	-0.466082	0.552231	ligase activity [GO:0016874]		ligase activity [GO:0016874]		metabolic process	nonRDR	nonDrRRA	nonDdrI	notPD
DR_2577	S-layer protein SlpA	SLPA_DEIRA	-0.413567	0.478497	-0.132543	0.871146	-0.0384701	0.949555	0.258486	0.916516	0.152018	0.906808	0.774291	0.0420007	0.348285	0.816176	0.622273	0.794403	0.196267	0.940823	-0.426007	0.595577	cell wall [GO:0005618]; extracellular region [GO:0005576]; S-layer [GO:0030115]			cell wall [GO:0005618]; extracellular region [GO:0005576]; S-layer [GO:0030115]	cell membrane/wall	nonRDR	nonDrRRA	nonDdrI	notPD
DR_0453	Guanyl-specific ribonuclease SA	Q9RX62_DEIRA	-0.791313	0.0601046	-0.957557	0.00909644	-0.0358023	0.949767	0.223398	0.924617	-0.331155	0.701678	0.114498	0.939086	0.285318	0.862676	0.445653	0.937143	0.616474	0.460132	0.170821	0.923102	endoribonuclease activity [GO:0004521]; RNA binding [GO:0003723]		endoribonuclease activity [GO:0004521]; RNA binding [GO:0003723]		RNA processing/degradation	nonRDR	nonDrRRA	nonDdrI	notPD
DR_1708	Uncharacterized protein	Q9RTP9_DEIRA	-0.213276	0.854999	-0.671272	0.663296	0.0662822	0.950158	1.17819	0.634643	-0.683099	0.683344	0.267354	0.933352	1.45045	0.114095	0.950453	0.923171	2.13355	0.0166282	1.18309	0.251025					Uncharacterized	nonRDR	nonDrRRA	nonDdrI	notPD
DR_A0368	Uncharacterized protein	Q9RYF0_DEIRA	-0.3928	0.51366	-0.272141	0.759434	-0.0330275	0.950261	0.622441	0.599666	0.0184894	0.949135	0.533218	0.357184	1.2476	0.000181141	0.514728	0.904322	1.22911	0.00430719	0.714384	0.0989469					Uncharacterized	nonRDR	nonDrRRA	nonDdrI	notPD
DR_A0076	Uncharacterized protein	Q9RZ78_DEIRA	-0.0219121	0.892619	-0.134909	0.877886	-0.0352482	0.950561	1.21547	0.0573021	-0.0248977	0.948507	-0.177152	0.927002	1.08073	0.0126775	-0.152254	0.989515	1.10562	0.0453596	1.25788	0.000221247					Uncharacterized	nonRDR	nonDrRRA	nonDdrI	notPD
DR_A0013	Ferredoxin-nitrite reductase	Q9RZD6_DEIRA	-0.304299	0.799303	-0.869219	0.332153	-0.0356187	0.951674	-0.119169	0.953699	-1.28207	0.0112728	-0.17172	0.941718	0.027626	0.957252	1.11035	0.644581	1.30969	0.144315	0.199346	0.941776	4 iron, 4 sulfur cluster binding [GO:0051539]; heme binding [GO:0020037]; metal ion binding [GO:0046872]; oxidoreductase activity [GO:0016491]		4 iron, 4 sulfur cluster binding [GO:0051539]; heme binding [GO:0020037]; metal ion binding [GO:0046872]; oxidoreductase activity [GO:0016491]		metal ion binding	nonRDR	nonDrRRA	nonDdrI	notPD
DR_1909	Lactate utilization protein C	LUTC_DEIRA	-0.000940353	0.898322	-0.724639	0.638112	-0.0088621	0.95387	0.224007	0.948746	-1.70964	0.00645187	0.145585	0.949996	-0.438835	0.906359	1.85522	0.215063	1.2708	0.469589	-0.58442	0.839289					Uncharacterized	nonRDR	nonDrRRA	nonDdrI	notPD

## Sheet: Table S2
Dataset	Analysis Type: PANTHER Overrepresentation Test (Released 20200728) from GO Ontology database DOI: 10.5281/zenodo.3954044 Released 2020-07-16, FDR Corretion with Fisher Test
	GO biological process	Deinococcus radiodurans - REFLIST (3085)	Number of Genes in GO term for the significantly differentially expressed genes/proteins for dataset	Expected	over or under expected	Fold Enrichment	raw P-value	FDR
Time-Course Proteomics
IR0_vs_Sham0	No statistically significant results.
IWT_vs_Sham1	response to gamma radiation (GO:0010332)	5	4	0.06	+	66.7	2.02e-06	0.000541
	response to ionizing radiation (GO:0010212)	5	4	0.06	+	66.7	2.02e-06	0.000473
	cellular response to water deprivation (GO:0042631)	5	4	0.06	+	66.7	2.02e-06	0.000421
	cellular response to gamma radiation (GO:0071480)	5	4	0.06	+	66.7	2.02e-06	0.000378
	cellular response to ionizing radiation (GO:0071479)	5	4	0.06	+	66.7	2.02e-06	0.000344
	cellular response to radiation (GO:0071478)	5	4	0.06	+	66.7	2.02e-06	0.000315
	cellular response to desiccation (GO:0071465)	5	4	0.06	+	66.7	2.02e-06	0.000291
	cellular response to water stimulus (GO:0071462)	5	4	0.06	+	66.7	2.02e-06	0.00027
	response to water (GO:0009415)	6	4	0.07	+	55.59	3.34e-06	0.000368
	response to water deprivation (GO:0009414)	6	4	0.07	+	55.59	3.34e-06	0.000347
	response to desiccation (GO:0009269)	6	4	0.07	+	55.59	3.34e-06	0.000329
	response to radiation (GO:0009314)	8	4	0.1	+	41.69	7.73e-06	0.00069
	cellular response to acid chemical (GO:0071229)	9	4	0.11	+	37.06	1.11e-05	0.000903
	cellular response to abiotic stimulus (GO:0071214)	11	4	0.13	+	30.32	2.08e-05	0.00134
	cellular response to environmental stimulus (GO:0104004)	11	4	0.13	+	30.32	2.08e-05	0.0013
	response to acid chemical (GO:0001101)	11	4	0.13	+	30.32	2.08e-05	0.00126
	cellular response to oxygen-containing compound (GO:1901701)	14	5	0.17	+	29.78	1.82e-06	0.00057
	response to inorganic substance (GO:0010035)	15	5	0.18	+	27.79	2.41e-06	0.000301
	response to oxygen-containing compound (GO:1901700)	17	5	0.2	+	24.52	4.03e-06	0.000377
	response to abiotic stimulus (GO:0009628)	21	6	0.25	+	23.82	4.49e-07	0.000281
	cellular response to external stimulus (GO:0071496)	22	5	0.26	+	18.95	1.18e-05	0.000924
	cellular response to extracellular stimulus (GO:0031668)	22	5	0.26	+	18.95	1.18e-05	0.000887
	response to extracellular stimulus (GO:0009991)	23	5	0.28	+	18.13	1.43e-05	0.00103
	response to external stimulus (GO:0009605)	29	5	0.35	+	14.38	3.84e-05	0.00212
	DNA repair (GO:0006281)	52	6	0.62	+	9.62	4.7e-05	0.00252
	cellular response to stress (GO:0033554)	78	9	0.94	+	9.62	4.39e-07	0.000411
	cellular response to DNA damage stimulus (GO:0006974)	54	6	0.65	+	9.26	5.72e-05	0.00298
	cellular response to chemical stimulus (GO:0070887)	47	5	0.56	+	8.87	0.000307	0.0128
	response to stress (GO:0006950)	90	9	1.08	+	8.34	1.34e-06	0.000629
	response to chemical (GO:0042221)	71	6	0.85	+	7.05	0.000234	0.0102
	DNA metabolic process (GO:0006259)	100	8	1.2	+	6.67	2.65e-05	0.00155
	cell communication (GO:0007154)	80	6	0.96	+	6.25	0.000429	0.0175
	cellular response to stimulus (GO:0051716)	159	10	1.91	+	5.24	1.62e-05	0.00112
	response to stimulus (GO:0050896)	187	10	2.24	+	4.46	6.18e-05	0.00305
	nucleic acid metabolic process (GO:0090304)	220	9	2.64	+	3.41	0.00106	0.0406
	cellular macromolecule metabolic process (GO:0044260)	370	14	4.44	+	3.15	6.04e-05	0.00306
	cellular aromatic compound metabolic process (GO:0006725)	431	15	5.17	+	2.9	7.6e-05	0.00356
	organic cyclic compound metabolic process (GO:1901360)	449	15	5.39	+	2.79	0.000121	0.00541
	cellular nitrogen compound metabolic process (GO:0034641)	510	17	6.12	+	2.78	3.26e-05	0.00185
	heterocycle metabolic process (GO:0046483)	426	14	5.11	+	2.74	0.000272	0.0116
	macromolecule metabolic process (GO:0043170)	505	16	6.06	+	2.64	0.000119	0.00545
	primary metabolic process (GO:0044238)	825	24	9.89	+	2.43	1.63e-06	0.000611
	cellular metabolic process (GO:0044237)	897	26	10.76	+	2.42	3.18e-07	0.000597
	nitrogen compound metabolic process (GO:0006807)	781	21	9.37	+	2.24	6.89e-05	0.00331
	organic substance metabolic process (GO:0071704)	931	24	11.17	+	2.15	1.71e-05	0.00115
	metabolic process (GO:0008152)	1151	28	13.8	+	2.03	3.19e-06	0.000374
	cellular process (GO:0009987)	1208	28	14.49	+	1.93	1.02e-05	0.000869
	biological_process (GO:0008150)	1541	29	18.48	+	1.57	0.000707	0.0282
	Unclassified (UNCLASSIFIED)	1544	8	18.52	-	0.43	0.000707	0.0276
IR2_vs_Sham2	response to gamma radiation (GO:0010332)	5	4	0.05	+	82.27	8.53e-07	0.000133
	response to ionizing radiation (GO:0010212)	5	4	0.05	+	82.27	8.53e-07	0.000123
	cellular response to water deprivation (GO:0042631)	5	4	0.05	+	82.27	8.53e-07	0.000114
	cellular response to gamma radiation (GO:0071480)	5	4	0.05	+	82.27	8.53e-07	0.000107
	cellular response to ionizing radiation (GO:0071479)	5	4	0.05	+	82.27	8.53e-07	9.99e-05
	cellular response to radiation (GO:0071478)	5	4	0.05	+	82.27	8.53e-07	9.41e-05
	cellular response to desiccation (GO:0071465)	5	4	0.05	+	82.27	8.53e-07	8.88e-05
	cellular response to water stimulus (GO:0071462)	5	4	0.05	+	82.27	8.53e-07	8.42e-05
	response to water (GO:0009415)	6	4	0.06	+	68.56	1.41e-06	0.000126
	response to water deprivation (GO:0009414)	6	4	0.06	+	68.56	1.41e-06	0.00012
	response to desiccation (GO:0009269)	6	4	0.06	+	68.56	1.41e-06	0.000115
	response to radiation (GO:0009314)	8	4	0.08	+	51.42	3.28e-06	0.000246
	cellular response to acid chemical (GO:0071229)	9	4	0.09	+	45.7	4.71e-06	0.000315
	cellular response to abiotic stimulus (GO:0071214)	11	4	0.11	+	37.39	8.87e-06	0.000537
	cellular response to environmental stimulus (GO:0104004)	11	4	0.11	+	37.39	8.87e-06	0.00052
	response to acid chemical (GO:0001101)	11	4	0.11	+	37.39	8.87e-06	0.000504
	cellular response to external stimulus (GO:0071496)	22	7	0.21	+	32.72	4.91e-09	4.6e-06
	cellular response to extracellular stimulus (GO:0031668)	22	7	0.21	+	32.72	4.91e-09	3.07e-06
	response to extracellular stimulus (GO:0009991)	23	7	0.22	+	31.3	6.36e-09	2.98e-06
	response to abiotic stimulus (GO:0009628)	21	6	0.2	+	29.38	1.21e-07	2.27e-05
	cellular response to oxygen-containing compound (GO:1901701)	14	4	0.14	+	29.38	1.95e-05	0.00102
	SOS response (GO:0009432)	11	3	0.11	+	28.05	0.000273	0.0119
	response to inorganic substance (GO:0010035)	15	4	0.15	+	27.42	2.45e-05	0.00121
	response to external stimulus (GO:0009605)	29	7	0.28	+	24.82	2.51e-08	7.84e-06
	response to oxygen-containing compound (GO:1901700)	17	4	0.17	+	24.2	3.74e-05	0.00175
	DNA repair (GO:0006281)	52	8	0.51	+	15.82	4.94e-08	1.32e-05
	cellular response to DNA damage stimulus (GO:0006974)	54	8	0.53	+	15.23	6.45e-08	1.34e-05
	cellular response to stress (GO:0033554)	78	9	0.76	+	11.87	6.03e-08	1.41e-05
	response to stress (GO:0006950)	90	10	0.88	+	11.43	1.3e-08	4.89e-06
	DNA metabolic process (GO:0006259)	100	11	0.97	+	11.31	2.22e-09	4.16e-06
	cell communication (GO:0007154)	80	7	0.78	+	9	1.26e-05	0.000693
	cellular response to stimulus (GO:0051716)	159	9	1.55	+	5.82	1.67e-05	0.000896
	nucleic acid metabolic process (GO:0090304)	220	12	2.14	+	5.61	5.71e-07	9.73e-05
	response to stimulus (GO:0050896)	187	10	1.82	+	5.5	8.04e-06	0.000503
	nucleobase-containing compound metabolic process (GO:0006139)	343	14	3.34	+	4.2	1.37e-06	0.000128
	cellular macromolecule metabolic process (GO:0044260)	370	14	3.6	+	3.89	3.35e-06	0.000242
	heterocycle metabolic process (GO:0046483)	426	15	4.14	+	3.62	2.95e-06	0.00023
	cellular aromatic compound metabolic process (GO:0006725)	431	15	4.19	+	3.58	3.41e-06	0.000237
	organic cyclic compound metabolic process (GO:1901360)	449	15	4.37	+	3.44	5.67e-06	0.000367
	macromolecule metabolic process (GO:0043170)	505	15	4.91	+	3.05	2.39e-05	0.00121
	cellular nitrogen compound metabolic process (GO:0034641)	510	15	4.96	+	3.02	2.7e-05	0.0013
	primary metabolic process (GO:0044238)	825	18	8.02	+	2.24	0.000216	0.00963
	nitrogen compound metabolic process (GO:0006807)	781	17	7.59	+	2.24	0.000409	0.0174
	organic substance metabolic process (GO:0071704)	931	19	9.05	+	2.1	0.00021	0.00958
	cellular metabolic process (GO:0044237)	897	18	8.72	+	2.06	0.000471	0.0192
	metabolic process (GO:0008152)	1151	21	11.19	+	1.88	0.000424	0.0177
IR4_vs_Sham4	nitrogen compound metabolic process (GO:0006807)	781	16	7.59	+	2.11	0.00115	0.049
	response to chemical (GO:0042221)	71	5	0.69	+	7.24	0.00067	0.0292
	primary metabolic process (GO:0044238)	825	17	8.02	+	2.12	0.000627	0.028
	SOS response (GO:0009432)	11	3	0.11	+	28.05	0.000273	0.0125
	organic cyclic compound metabolic process (GO:1901360)	449	13	4.37	+	2.98	0.000151	0.0071
	cellular nitrogen compound metabolic process (GO:0034641)	510	14	4.96	+	2.82	0.000129	0.00618
	cellular aromatic compound metabolic process (GO:0006725)	431	13	4.19	+	3.1	9.96e-05	0.00491
	heterocycle metabolic process (GO:0046483)	426	13	4.14	+	3.14	8.83e-05	0.00447
	response to oxygen-containing compound (GO:1901700)	17	4	0.17	+	24.2	3.74e-05	0.00195
	macromolecule metabolic process (GO:0043170)	505	15	4.91	+	3.05	2.39e-05	0.00132
	response to inorganic substance (GO:0010035)	15	4	0.15	+	27.42	2.45e-05	0.00131
	cellular response to oxygen-containing compound (GO:1901701)	14	4	0.14	+	29.38	1.95e-05	0.00111
	cellular response to stimulus (GO:0051716)	159	9	1.55	+	5.82	1.67e-05	0.00098
	cell communication (GO:0007154)	80	7	0.78	+	9	1.26e-05	0.00076
	cellular response to abiotic stimulus (GO:0071214)	11	4	0.11	+	37.39	8.87e-06	0.000616
	cellular response to environmental stimulus (GO:0104004)	11	4	0.11	+	37.39	8.87e-06	0.000594
	response to acid chemical (GO:0001101)	11	4	0.11	+	37.39	8.87e-06	0.000574
	nucleobase-containing compound metabolic process (GO:0006139)	343	13	3.34	+	3.9	8.9e-06	0.000556
	cellular response to acid chemical (GO:0071229)	9	4	0.09	+	45.7	4.71e-06	0.00034
	response to radiation (GO:0009314)	8	4	0.08	+	51.42	3.28e-06	0.000257
	response to abiotic stimulus (GO:0009628)	21	5	0.2	+	24.48	3.34e-06	0.000251
	response to gamma radiation (GO:0010332)	5	4	0.05	+	82.27	8.53e-07	0.000133
	response to water (GO:0009415)	6	4	0.06	+	68.56	1.41e-06	0.000126
	response to ionizing radiation (GO:0010212)	5	4	0.05	+	82.27	8.53e-07	0.000123
	response to water deprivation (GO:0009414)	6	4	0.06	+	68.56	1.41e-06	0.00012
	response to desiccation (GO:0009269)	6	4	0.06	+	68.56	1.41e-06	0.000115
	cellular response to water deprivation (GO:0042631)	5	4	0.05	+	82.27	8.53e-07	0.000114
	cellular response to gamma radiation (GO:0071480)	5	4	0.05	+	82.27	8.53e-07	0.000107
	cellular response to ionizing radiation (GO:0071479)	5	4	0.05	+	82.27	8.53e-07	9.99e-05
	nucleic acid metabolic process (GO:0090304)	220	12	2.14	+	5.61	5.71e-07	9.73e-05
	cellular response to radiation (GO:0071478)	5	4	0.05	+	82.27	8.53e-07	9.41e-05
	cellular macromolecule metabolic process (GO:0044260)	370	15	3.6	+	4.17	4.94e-07	9.26e-05
	response to stimulus (GO:0050896)	187	11	1.82	+	6.05	9.76e-07	9.15e-05
	cellular response to desiccation (GO:0071465)	5	4	0.05	+	82.27	8.53e-07	8.88e-05
	cellular response to water stimulus (GO:0071462)	5	4	0.05	+	82.27	8.53e-07	8.42e-05
	cellular response to stress (GO:0033554)	78	9	0.76	+	11.87	6.03e-08	1.26e-05
	response to external stimulus (GO:0009605)	29	7	0.28	+	24.82	2.51e-08	5.88e-06
	response to stress (GO:0006950)	90	10	0.88	+	11.43	1.3e-08	3.49e-06
	cellular response to external stimulus (GO:0071496)	22	7	0.21	+	32.72	4.91e-09	2.3e-06
	DNA repair (GO:0006281)	52	9	0.51	+	17.8	2.4e-09	2.25e-06
	cellular response to DNA damage stimulus (GO:0006974)	54	9	0.53	+	17.14	3.23e-09	2.02e-06
	response to extracellular stimulus (GO:0009991)	23	7	0.22	+	31.3	6.36e-09	1.99e-06
	cellular response to extracellular stimulus (GO:0031668)	22	7	0.21	+	32.72	4.91e-09	1.84e-06
	DNA metabolic process (GO:0006259)	100	12	0.97	+	12.34	1.3e-10	2.44e-07
MAPS Analysis
MAPS Analysis	translation (GO:0006412)	105	23	4.53	+	5.08	8.35e-10	1.57e-06
	peptide biosynthetic process (GO:0043043)	105	23	4.53	+	5.08	8.35e-10	7.83e-07
	peptide metabolic process (GO:0006518)	115	23	4.96	+	4.64	3.93e-09	2.45e-06
	amide biosynthetic process (GO:0043604)	126	23	5.43	+	4.23	1.82e-08	8.55e-06
	macromolecule biosynthetic process (GO:0009059)	172	26	7.42	+	3.51	6.13e-08	2.3e-05
	cellular amide metabolic process (GO:0043603)	156	23	6.73	+	3.42	6e-07	0.000161
	cellular macromolecule biosynthetic process (GO:0034645)	171	25	7.37	+	3.39	2.06e-07	6.45e-05
	gene expression (GO:0010467)	193	24	8.32	+	2.88	5.24e-06	0.00123
	cellular protein metabolic process (GO:0044267)	197	24	8.49	+	2.83	7.25e-06	0.00151
	protein metabolic process (GO:0019538)	277	26	11.94	+	2.18	0.000212	0.0397
	small molecule metabolic process (GO:0044281)	398	4	17.16	-	0.23	0.000228	0.0389
Transcriptomics Analysis
WT(IR)_v_WT(Sham) [WTIR]	response to gamma radiation (GO:0010332)	5	3	0.05	+	56.09	5.84e-05	0.109
	response to ionizing radiation (GO:0010212)	5	3	0.05	+	56.09	5.84e-05	0.0547
	cellular response to water deprivation (GO:0042631)	5	3	0.05	+	56.09	5.84e-05	0.0365
	cellular response to gamma radiation (GO:0071480)	5	3	0.05	+	56.09	5.84e-05	0.0274
	cellular response to ionizing radiation (GO:0071479)	5	3	0.05	+	56.09	5.84e-05	0.0219
	cellular response to radiation (GO:0071478)	5	3	0.05	+	56.09	5.84e-05	0.0182
	cellular response to desiccation (GO:0071465)	5	3	0.05	+	56.09	5.84e-05	0.0156
	cellular response to water stimulus (GO:0071462)	5	3	0.05	+	56.09	5.84e-05	0.0137
	response to water (GO:0009415)	6	3	0.06	+	46.74	8.69e-05	0.0181
	response to water deprivation (GO:0009414)	6	3	0.06	+	46.74	8.69e-05	0.0163
	response to desiccation (GO:0009269)	6	3	0.06	+	46.74	8.69e-05	0.0148
	response to radiation (GO:0009314)	8	3	0.09	+	35.06	0.000168	0.0175
	cellular response to acid chemical (GO:0071229)	9	3	0.1	+	31.16	0.000223	0.022
	cellular response to abiotic stimulus (GO:0071214)	11	3	0.12	+	25.5	0.000363	0.0324
	cellular response to environmental stimulus (GO:0104004)	11	3	0.12	+	25.5	0.000363	0.031
	response to acid chemical (GO:0001101)	11	3	0.12	+	25.5	0.000363	0.0296
	cellular response to oxygen-containing compound (GO:1901701)	14	3	0.15	+	20.03	0.000664	0.0479
	response to abiotic stimulus (GO:0009628)	21	4	0.22	+	17.81	0.000113	0.0162
	cellular response to external stimulus (GO:0071496)	22	4	0.24	+	17	0.000132	0.0177
	cellular response to extracellular stimulus (GO:0031668)	22	4	0.24	+	17	0.000132	0.0165
	response to extracellular stimulus (GO:0009991)	23	4	0.25	+	16.26	0.000154	0.017
	response to external stimulus (GO:0009605)	29	4	0.31	+	12.89	0.000343	0.0322
	peptide transport (GO:0015833)	30	4	0.32	+	12.46	0.000386	0.0301
	amide transport (GO:0042886)	31	4	0.33	+	12.06	0.000432	0.0324
	DNA metabolic process (GO:0006259)	100	7	1.07	+	6.54	9.41e-05	0.0147
	nucleobase-containing compound metabolic process (GO:0006139)	343	12	3.67	+	3.27	0.000151	0.0177
PprSKD(IR)_v_PprSKD(Sham) [KDIR]	response to gamma radiation (GO:0010332)	5	5	0.1	+	50.57	5.43e-07	9.26e-05
	response to ionizing radiation (GO:0010212)	5	5	0.1	+	50.57	5.43e-07	8.49e-05
	cellular response to water deprivation (GO:0042631)	5	5	0.1	+	50.57	5.43e-07	7.84e-05
	cellular response to gamma radiation (GO:0071480)	5	5	0.1	+	50.57	5.43e-07	7.28e-05
	cellular response to ionizing radiation (GO:0071479)	5	5	0.1	+	50.57	5.43e-07	6.79e-05
	cellular response to radiation (GO:0071478)	5	5	0.1	+	50.57	5.43e-07	6.37e-05
	cellular response to desiccation (GO:0071465)	5	5	0.1	+	50.57	5.43e-07	5.99e-05
	cellular response to water stimulus (GO:0071462)	5	5	0.1	+	50.57	5.43e-07	5.66e-05
	response to water (GO:0009415)	6	5	0.12	+	42.14	9.81e-07	9.69e-05
	response to water deprivation (GO:0009414)	6	5	0.12	+	42.14	9.81e-07	9.2e-05
	response to desiccation (GO:0009269)	6	5	0.12	+	42.14	9.81e-07	8.76e-05
	response to radiation (GO:0009314)	8	5	0.16	+	31.61	2.65e-06	0.000191
	cellular response to heat (GO:0034605)	5	3	0.1	+	30.34	0.000363	0.0148
	cellular response to acid chemical (GO:0071229)	9	5	0.18	+	28.1	4.07e-06	0.000282
	cellular response to abiotic stimulus (GO:0071214)	11	5	0.22	+	22.99	8.61e-06	0.000577
	cellular response to environmental stimulus (GO:0104004)	11	5	0.22	+	22.99	8.61e-06	0.000557
	response to acid chemical (GO:0001101)	11	5	0.22	+	22.99	8.61e-06	0.000538
	response to heat (GO:0009408)	7	3	0.14	+	21.67	0.000756	0.0273
	response to temperature stimulus (GO:0009266)	7	3	0.14	+	21.67	0.000756	0.0267
	response to inorganic substance (GO:0010035)	15	6	0.3	+	20.23	1.79e-06	0.00014
	response to abiotic stimulus (GO:0009628)	21	8	0.42	+	19.27	3.9e-08	3.66e-05
	cellular response to external stimulus (GO:0071496)	22	8	0.44	+	18.39	5.24e-08	3.27e-05
	cellular response to extracellular stimulus (GO:0031668)	22	8	0.44	+	18.39	5.24e-08	2.45e-05
	cellular response to oxygen-containing compound (GO:1901701)	14	5	0.28	+	18.06	2.19e-05	0.00128
	response to extracellular stimulus (GO:0009991)	23	8	0.45	+	17.59	6.95e-08	2.61e-05
	response to oxygen-containing compound (GO:1901700)	17	5	0.34	+	14.87	4.75e-05	0.00247
	nucleic acid-templated transcription (GO:0097659)	14	4	0.28	+	14.45	0.00032	0.0136
	transcription, DNA-templated (GO:0006351)	14	4	0.28	+	14.45	0.00032	0.0133
	response to external stimulus (GO:0009605)	29	8	0.57	+	13.95	3.11e-07	7.28e-05
	RNA biosynthetic process (GO:0032774)	17	4	0.34	+	11.9	0.000598	0.0229
	DNA repair (GO:0006281)	52	9	1.03	+	8.75	1.67e-06	0.000136
	cellular response to DNA damage stimulus (GO:0006974)	54	9	1.07	+	8.43	2.21e-06	0.000166
	cellular response to stress (GO:0033554)	78	12	1.54	+	7.78	7.92e-08	2.47e-05
	response to stress (GO:0006950)	90	12	1.78	+	6.74	3.27e-07	6.81e-05
	cellular response to chemical stimulus (GO:0070887)	47	6	0.93	+	6.46	0.000468	0.0187
	cell communication (GO:0007154)	80	8	1.58	+	5.06	0.000238	0.0104
	DNA metabolic process (GO:0006259)	100	10	1.98	+	5.06	3.65e-05	0.00196
	response to chemical (GO:0042221)	71	7	1.4	+	4.99	0.000653	0.0245
	translation (GO:0006412)	105	10	2.08	+	4.82	5.38e-05	0.00273
	peptide biosynthetic process (GO:0043043)	105	10	2.08	+	4.82	5.38e-05	0.00266
	macromolecule biosynthetic process (GO:0009059)	172	16	3.4	+	4.7	2.64e-07	7.06e-05
	cellular macromolecule biosynthetic process (GO:0034645)	171	15	3.38	+	4.44	1.37e-06	0.000117
	peptide metabolic process (GO:0006518)	115	10	2.27	+	4.4	0.00011	0.00516
	cellular response to stimulus (GO:0051716)	159	13	3.14	+	4.13	1.62e-05	0.000982
	amide biosynthetic process (GO:0043604)	126	10	2.49	+	4.01	0.000223	0.00997
	response to stimulus (GO:0050896)	187	13	3.7	+	3.52	8.13e-05	0.00391
	nucleic acid metabolic process (GO:0090304)	220	15	4.35	+	3.45	2.53e-05	0.00144
	cellular macromolecule metabolic process (GO:0044260)	370	25	7.32	+	3.42	1.68e-08	3.14e-05
	gene expression (GO:0010467)	193	13	3.82	+	3.41	0.000111	0.00505
	cellular amide metabolic process (GO:0043603)	156	10	3.08	+	3.24	0.00111	0.0377
	cellular protein metabolic process (GO:0044267)	197	12	3.9	+	3.08	0.000514	0.0201
	macromolecule metabolic process (GO:0043170)	505	27	9.99	+	2.7	4.05e-07	7.6e-05
	cellular nitrogen compound biosynthetic process (GO:0044271)	276	14	5.46	+	2.57	0.000971	0.0337
	cellular nitrogen compound metabolic process (GO:0034641)	510	24	10.08	+	2.38	3.34e-05	0.00184
	primary metabolic process (GO:0044238)	825	29	16.31	+	1.78	0.000668	0.0246
PprSKD(Sham)_v_WT(Sham) [KDWTSham]	No statistically significant results.

## Sheet: Table S3
Gene Information			MAPS L2FC and padj		GO Term Information					Literature Pathways
Gene Number	Gene Abbrev.	Gene Name	log2 Fold-Change	padj	Goterm	GO_bio	GO_molec	GO_cellular	Goterm_broad	RDR	DrRRA
DR_0852	DR_0852	Uncharacterized protein	3.71082	0.00726022					Uncharacterized	nonRDR	nonDrRRA
DR_0606	groS	10 kDa chaperonin (GroES protein) (Protein Cpn10)	2.62389	1.54646e-06	cytoplasm [GO:0005737]; chaperone binding [GO:0051087]; metal ion binding [GO:0046872]; unfolded protein binding [GO:0051082]; chaperone mediated protein folding requiring cofactor [GO:0051085]; response to unfolded protein [GO:0006986]	chaperone mediated protein folding requiring cofactor [GO:0051085]; response to unfolded protein [GO:0006986]	chaperone binding [GO:0051087]; metal ion binding [GO:0046872]; unfolded protein binding [GO:0051082]	cytoplasm [GO:0005737]	protein folding/modification	nonRDR	nonDrRRA
DR_0907	pprM	Cold shock protein, CSD family	2.59744	3.25914e-06	cytoplasm [GO:0005737]; DNA binding [GO:0003677]; regulation of transcription, DNA-templated [GO:0006355]	regulation of transcription, DNA-templated [GO:0006355]	DNA binding [GO:0003677]	cytoplasm [GO:0005737]	transcription	RDR	nonDrRRA
DR_1264	DR_1264	Uncharacterized protein	2.58998	4.02338e-05					Uncharacterized	nonRDR	DrRRArelated
DR_1263	DR_1263	Uncharacterized protein	2.5518	9.42939e-05					Uncharacterized	nonRDR	DrRRArelated
DR_0944	DR_0944	Thioredoxin	2.40605	1.02023e-05	cytosol [GO:0005829]; oxidoreductase activity, acting on a sulfur group of donors, disulfide as acceptor [GO:0016671]; protein disulfide oxidoreductase activity [GO:0015035]; protein-disulfide reductase activity [GO:0047134]; thioredoxin-disulfide reductase activity [GO:0004791]; cell redox homeostasis [GO:0045454]; cellular response to oxidative stress [GO:0034599]; glycerol ether metabolic proc…	cell redox homeostasis [GO:0045454]; cellular response to oxidative stress [GO:0034599]; glycerol ether metabolic process [GO:0006662]	oxidoreductase activity, acting on a sulfur group of donors, disulfide as acceptor [GO:0016671]; protein disulfide oxidoreductase activity [GO:0015035]; protein-disulfide reductase activity [GO:0047134]; thioredoxin-disulfide reductase activity [GO:0004791]	cytosol [GO:0005829]	cell redox homeostasis/cell cycle	nonRDR	DrRRArelated
DR_2389	DR_2389	Transglycosylase associated protein	2.24356	0.000237544	integral component of membrane [GO:0016021]			integral component of membrane [GO:0016021]	cell membrane/wall	nonRDR	nonDrRRA
DR_1754	DR_1754	Uncharacterized protein	2.17205	0.000133225	nucleic acid binding [GO:0003676]		nucleic acid binding [GO:0003676]		Uncharacterized	nonRDR	nonDrRRA
DR_1261	DR_1261	Uncharacterized protein	1.97174	0.000296037					Uncharacterized	nonRDR	nonDrRRA
DR_0920	DR_0920	M-related protein	1.97035	0.00477548					Uncharacterized	nonRDR	nonDrRRA
DR_2043	rplL	50S ribosomal protein L7/L12	1.87099	0.000251832	ribosome [GO:0005840]; structural constituent of ribosome [GO:0003735]; translation [GO:0006412]	translation [GO:0006412]	structural constituent of ribosome [GO:0003735]	ribosome [GO:0005840]	translation	nonRDR	nonDrRRA
DR_2330	DR_2330	Ferredoxin	1.85673	0.0163615	electron carrier activity [GO:0009055]		electron carrier activity [GO:0009055]		metabolic process	nonRDR	nonDrRRA
DR_0800	DR_0800	Uncharacterized protein	1.84386	0.0377257					Uncharacterized	nonRDR	nonDrRRA
DR_2366	rpmF	50S ribosomal protein L32	1.82716	1.02023e-05	large ribosomal subunit [GO:0015934]; metal ion binding [GO:0046872]; rRNA binding [GO:0019843]; structural constituent of ribosome [GO:0003735]; translation [GO:0006412]	translation [GO:0006412]	metal ion binding [GO:0046872]; rRNA binding [GO:0019843]; structural constituent of ribosome [GO:0003735]	large ribosomal subunit [GO:0015934]	translation	nonRDR	nonDrRRA
DR_1721	DR_1721	Uncharacterized protein	1.79947	0.000382188					Uncharacterized	nonRDR	nonDrRRA
DR_A0141	DR_A0141	Uncharacterized protein	1.74067	0.00179439					Uncharacterized	nonRDR	nonDrRRA
DR_A0038	DR_A0038	Rhamnosyltransferase, putative	1.71199	0.00937769	transferase activity [GO:0016740]		transferase activity [GO:0016740]		metabolic process	nonRDR	nonDrRRA
DR_A0036	DR_A0036	Uncharacterized protein	1.69516	0.00627597	integral component of membrane [GO:0016021]			integral component of membrane [GO:0016021]	Uncharacterized	nonRDR	nonDrRRA
DR_2123	infA	Translation initiation factor IF-1	1.68897	0.000703397	cytosol [GO:0005829]; ribosome binding [GO:0043022]; rRNA binding [GO:0019843]; translation initiation factor activity [GO:0003743]		ribosome binding [GO:0043022]; rRNA binding [GO:0019843]; translation initiation factor activity [GO:0003743]	cytosol [GO:0005829]	ribosome biogenesis	nonRDR	nonDrRRA
DR_C0041	DR_C0041	Uncharacterized protein	1.67249	4.02338e-05					Uncharacterized	nonRDR	nonDrRRA
DR_0085	rpmA	50S ribosomal protein L27	1.66991	0.00511599	cytosolic large ribosomal subunit [GO:0022625]; rRNA binding [GO:0019843]; structural constituent of ribosome [GO:0003735]; tRNA binding [GO:0000049]; translation [GO:0006412]	translation [GO:0006412]	rRNA binding [GO:0019843]; structural constituent of ribosome [GO:0003735]; tRNA binding [GO:0000049]	cytosolic large ribosomal subunit [GO:0022625]	translation	nonRDR	nonDrRRA
DR_1245	DR_1245	Uncharacterized protein	1.65493	1.54646e-06	cell growth [GO:0016049]	cell growth [GO:0016049]			Uncharacterized	nonRDR	nonDrRRA
DR_1314	DR_1314	Uncharacterized protein DR_1314	1.64886	2.28582e-06					Uncharacterized	nonRDR	DrRRArelated
DR_1942	acpP	Acyl carrier protein (ACP)	1.62707	0.013496	cytosol [GO:0005829]; ACP phosphopantetheine attachment site binding involved in fatty acid biosynthetic process [GO:0000036]; acyl binding [GO:0000035]; phosphopantetheine binding [GO:0031177]; lipid A biosynthetic process [GO:0009245]	lipid A biosynthetic process [GO:0009245]	ACP phosphopantetheine attachment site binding involved in fatty acid biosynthetic process [GO:0000036]; acyl binding [GO:0000035]; phosphopantetheine binding [GO:0031177]	cytosol [GO:0005829]	metabolic process	nonRDR	nonDrRRA
DR_0825	rpmE	50S ribosomal protein L31	1.61436	0.00783767	ribosome [GO:0005840]; rRNA binding [GO:0019843]; structural constituent of ribosome [GO:0003735]; tRNA binding [GO:0000049]; translation [GO:0006412]	translation [GO:0006412]	rRNA binding [GO:0019843]; structural constituent of ribosome [GO:0003735]; tRNA binding [GO:0000049]	ribosome [GO:0005840]	translation	nonRDR	nonDrRRA
DR_0664	DR_0664	Uncharacterized protein	1.60635	0.0056692					Uncharacterized	nonRDR	nonDrRRA
Dsr35	Dsr35	sRNA	1.60391	0.00429268					ncRNA	nonRDR	nonDrRRA
DR_A0037	DR_A0037	Glycosyltransferase	1.60381	0.0124071	transferase activity, transferring glycosyl groups [GO:0016757]		transferase activity, transferring glycosyl groups [GO:0016757]		metabolic process	nonRDR	nonDrRRA
DR_2050	tufB	elongation factor Tu	1.60228	0.00866893	cytoplasm [GO:0005737]; GTP binding [GO:0005525]; GTPase activity [GO:0003924]; translation elongation factor activity [GO:0003746]		GTPase activity [GO:0003924]; GTP binding [GO:0005525]; translation elongation factor activity [GO:0003746]	cytoplasm [GO:0005737]	metabolic process	nonRDR	nonDrRRA
DR_0225	DR_0225	Uncharacterized protein	1.59735	0.000113801	integral component of membrane [GO:0016021]			integral component of membrane [GO:0016021]	Uncharacterized	nonRDR	nonDrRRA
DR_C0023	DR_C0023	Uncharacterized protein	1.59541	1.29472e-07					Uncharacterized	nonRDR	nonDrRRA
DR_C0034	DR_C0034	Coenzyme PQQ synthesis protein, putative	1.58853	6.88327e-05	4 iron, 4 sulfur cluster binding [GO:0051539]; catalytic activity [GO:0003824]; metal ion binding [GO:0046872]		4 iron, 4 sulfur cluster binding [GO:0051539]; catalytic activity [GO:0003824]; metal ion binding [GO:0046872]		metal ion binding	nonRDR	nonDrRRA
DR_1571	DR_1571	Probable ABC transporter-binding protein DR_1571	1.57215	1.93001e-05	ATP-binding cassette (ABC) transporter complex [GO:0043190]; outer membrane-bounded periplasmic space [GO:0030288]; peptide transporter activity [GO:0015197]; transmembrane transport [GO:0055085]	transmembrane transport [GO:0055085]	peptide transporter activity [GO:0015197]	ATP-binding cassette (ABC) transporter complex [GO:0043190]; outer membrane-bounded periplasmic space [GO:0030288]	transport	nonRDR	nonDrRRA
DR_2508	hpi	Hexagonally packed intermediate-layer surface protein	1.53991	0.00067058	cell wall [GO:0005618]; extracellular region [GO:0005576]; S-layer [GO:0030115]; cell wall organization [GO:0071555]	cell wall organization [GO:0071555]		cell wall [GO:0005618]; extracellular region [GO:0005576]; S-layer [GO:0030115]	cell membrane/wall	nonRDR	nonDrRRA
DR_1317	DR_1317	Uncharacterized protein	1.53821	0.00111168					Uncharacterized	nonRDR	nonDrRRA
DR_C0005	DR_C0005	Resolvase	1.53267	2.45547e-06	DNA binding [GO:0003677]; recombinase activity [GO:0000150]		DNA binding [GO:0003677]; recombinase activity [GO:0000150]		NT binding	nonRDR	nonDrRRA
DR_0665	DR_0665	Uncharacterized protein	1.52564	0.00624974					Uncharacterized	nonRDR	nonDrRRA
DR_C0001	DR_C0001	Cytochrome P450-related protein	1.52539	0.00330552	heme binding [GO:0020037]; iron ion binding [GO:0005506]; oxidoreductase activity, acting on paired donors, with incorporation or reduction of molecular oxygen [GO:0016705]		heme binding [GO:0020037]; iron ion binding [GO:0005506]; oxidoreductase activity, acting on paired donors, with incorporation or reduction of molecular oxygen [GO:0016705]		metabolic process	nonRDR	nonDrRRA
DR_2105	DR_2105	Uncharacterized protein	1.52466	0.000167142					Uncharacterized	nonRDR	nonDrRRA
DR_2005	rpmI	50S ribosomal protein L35	1.51575	0.00337937	cytosolic large ribosomal subunit [GO:0022625]; rRNA binding [GO:0019843]; structural constituent of ribosome [GO:0003735]; translation [GO:0006412]	translation [GO:0006412]	rRNA binding [GO:0019843]; structural constituent of ribosome [GO:0003735]	cytosolic large ribosomal subunit [GO:0022625]	translation	nonRDR	nonDrRRA
DR_C0003	DR_C0003	Phosphoenolpyruvate synthase-related protein	1.51419	0.00273217	ATP binding [GO:0005524]; kinase activity [GO:0016301]		ATP binding [GO:0005524]; kinase activity [GO:0016301]		metabolic process	nonRDR	nonDrRRA
DR_A0039	DR_A0039	Mannosyltransferase	1.51147	0.00747558	transferase activity, transferring glycosyl groups [GO:0016757]		transferase activity, transferring glycosyl groups [GO:0016757]		metabolic process	nonRDR	nonDrRRA
DR_0663	DR_0663	Uncharacterized protein	1.50952	0.0152397					Uncharacterized	nonRDR	nonDrRRA
DR_1294	rpsP	30S ribosomal protein S16	1.50395	0.000234914	small ribosomal subunit [GO:0015935]; structural constituent of ribosome [GO:0003735]; translation [GO:0006412]	translation [GO:0006412]	structural constituent of ribosome [GO:0003735]	small ribosomal subunit [GO:0015935]	translation	nonRDR	nonDrRRA
DR_0094	DR_0094	Uncharacterized protein	1.47928	0.000296037					Uncharacterized	nonRDR	nonDrRRA
DR_C0002	DR_C0002	Phosphoenolpyruvate synthase-related protein	1.47316	0.00222272	transferase activity, transferring phosphorus-containing groups [GO:0016772]; phosphorylation [GO:0016310]	phosphorylation [GO:0016310]	transferase activity, transferring phosphorus-containing groups [GO:0016772]		metabolic process	nonRDR	nonDrRRA
DR_2455	DR_2455	Uncharacterized protein	1.47131	4.73827e-05	integral component of membrane [GO:0016021]			integral component of membrane [GO:0016021]	Uncharacterized	nonRDR	nonDrRRA
DR_1309	rpsT	30S ribosomal protein S20	1.47131	1.02023e-05	ribosome [GO:0005840]; rRNA binding [GO:0019843]; structural constituent of ribosome [GO:0003735]; translation [GO:0006412]	translation [GO:0006412]	rRNA binding [GO:0019843]; structural constituent of ribosome [GO:0003735]	ribosome [GO:0005840]	translation	nonRDR	nonDrRRA
DR_C0040	DR_C0040	Multidrug-efflux transporter, putative	1.4455	0.000703397	integral component of membrane [GO:0016021]; transmembrane transport [GO:0055085]	transmembrane transport [GO:0055085]		integral component of membrane [GO:0016021]	transport	nonRDR	nonDrRRA
DR_1082	hpf	Ribosome hibernation promotion factor (HPF)	1.44211	0.00171829	cytosolic small ribosomal subunit [GO:0022627]; ribosomal small subunit binding [GO:0043024]; ribosome binding [GO:0043022]; negative regulation of translational elongation [GO:0045900]; primary metabolic process [GO:0044238]	negative regulation of translational elongation [GO:0045900]; primary metabolic process [GO:0044238]	ribosomal small subunit binding [GO:0043024]; ribosome binding [GO:0043022]	cytosolic small ribosomal subunit [GO:0022627]	ribosome biogenesis	nonRDR	nonDrRRA
DR_0662	DR_0662	mRNA interferase (EC 3.1.-.-)	1.43916	7.9578e-05	DNA binding [GO:0003677]; endonuclease activity [GO:0004519]		DNA binding [GO:0003677]; endonuclease activity [GO:0004519]		NT binding	nonRDR	nonDrRRA
DR_1539	DR_1539	Uncharacterized protein	1.4303	0.00126288					Uncharacterized	nonRDR	nonDrRRA
DR_C0038	DR_C0038	Uncharacterized protein	1.42329	0.0010623	cytosol [GO:0005829]; metallopeptidase activity [GO:0008237]		metallopeptidase activity [GO:0008237]	cytosol [GO:0005829]	Uncharacterized	nonRDR	nonDrRRA
DR_0099	ssb	Single-stranded DNA-binding protein (SSB)	1.41909	0.000176852	cytoplasm [GO:0005737]; single-stranded DNA binding [GO:0003697]; DNA recombination [GO:0006310]; DNA repair [GO:0006281]; DNA replication [GO:0006260]	DNA recombination [GO:0006310]; DNA repair [GO:0006281]; DNA replication [GO:0006260]	single-stranded DNA binding [GO:0003697]	cytoplasm [GO:0005737]	DNA repair	RDR	nonDrRRA
DR_1473	DR_1473	Phage shock protein A homolog	1.39473	0.00111168	cytosol [GO:0005829]			cytosol [GO:0005829]	response to stress	nonRDR	DrRRArelated
DR_A0035	DR_A0035	O-antigen transporter RfbX, putative	1.38925	0.0483555	integral component of membrane [GO:0016021]			integral component of membrane [GO:0016021]	cell membrane/wall	nonRDR	nonDrRRA
DR_2382	DR_2382	Uncharacterized protein	1.38827	0.00318916					Uncharacterized	nonRDR	nonDrRRA
DR_C0027	DR_C0027	Uncharacterized protein	1.3789	0.00477158					Uncharacterized	nonRDR	nonDrRRA
DR_1844	DR_1844	Uncharacterized protein	1.37873	0.0032824					Uncharacterized	nonRDR	nonDrRRA
DR_2527	DR_2527	Uncharacterized protein	1.37744	4.02338e-05					Uncharacterized	nonRDR	nonDrRRA
DR_1172	DR_1172	Protein DR_1172	1.36654	0.002083					Uncharacterized	nonRDR	DrRRArelated
DR_0320	rpsQ	30S ribosomal protein S17	1.3418	0.0129878	cytosolic small ribosomal subunit [GO:0022627]; rRNA binding [GO:0019843]; structural constituent of ribosome [GO:0003735]; translation [GO:0006412]	translation [GO:0006412]	rRNA binding [GO:0019843]; structural constituent of ribosome [GO:0003735]	cytosolic small ribosomal subunit [GO:0022627]	translation	nonRDR	nonDrRRA
DR_2104	DR_2104	Uncharacterized protein	1.3408	2.45547e-06					Uncharacterized	nonRDR	nonDrRRA
DR_2048	secE	Protein translocase subunit SecE	1.3339	0.000378946	integral component of membrane [GO:0016021]; intracellular [GO:0005622]; plasma membrane [GO:0005886]; P-P-bond-hydrolysis-driven protein transmembrane transporter activity [GO:0015450]; intracellular protein transmembrane transport [GO:0065002]; protein secretion [GO:0009306]; protein targeting [GO:0006605]; protein transport by the Sec complex [GO:0043952]	intracellular protein transmembrane transport [GO:0065002]; protein secretion [GO:0009306]; protein targeting [GO:0006605]; protein transport by the Sec complex [GO:0043952]	P-P-bond-hydrolysis-driven protein transmembrane transporter activity [GO:0015450]	integral component of membrane [GO:0016021]; intracellular [GO:0005622]; plasma membrane [GO:0005886]	transport	nonRDR	nonDrRRA
DR_C0009	DR_C0009	Uncharacterized protein	1.32825	0.000723671					Uncharacterized	nonRDR	nonDrRRA
DR_C0022	DR_C0022	Uncharacterized protein	1.3277	0.000600591					Uncharacterized	nonRDR	nonDrRRA
DR_A0040	DR_A0040	First mannosyl transferase	1.32052	0.00286338	transferase activity, transferring glycosyl groups [GO:0016757]		transferase activity, transferring glycosyl groups [GO:0016757]		metabolic process	nonRDR	nonDrRRA
DR_0323	rplE	50S ribosomal protein L5	1.3204	0.00598848	cytosolic large ribosomal subunit [GO:0022625]; rRNA binding [GO:0019843]; structural constituent of ribosome [GO:0003735]; tRNA binding [GO:0000049]; ribosomal large subunit assembly [GO:0000027]; translation [GO:0006412]	ribosomal large subunit assembly [GO:0000027]; translation [GO:0006412]	rRNA binding [GO:0019843]; structural constituent of ribosome [GO:0003735]; tRNA binding [GO:0000049]	cytosolic large ribosomal subunit [GO:0022625]	ribosome biogenesis	nonRDR	nonDrRRA
DR_0147	DR_0147	Uncharacterized protein	1.31211	0.0129721					Uncharacterized	nonRDR	nonDrRRA
DR_0762	DR_0762	Uncharacterized protein	1.3119	0.00067058					Uncharacterized	nonRDR	nonDrRRA
DR_2287	DR_2287	Transcriptional regulator, AsnC family	1.31085	0.000418134	cytosol [GO:0005829]; sequence-specific DNA binding [GO:0043565]; response to amino acid [GO:0043200]	response to amino acid [GO:0043200]	sequence-specific DNA binding [GO:0043565]	cytosol [GO:0005829]	metabolic process	nonRDR	nonDrRRA
DR_0547	DR_0547	Uncharacterized protein	1.30864	6.92987e-05	integral component of membrane [GO:0016021]; gamma-glutamyl carboxylase activity [GO:0008488]; peptidyl-glutamic acid carboxylation [GO:0017187]	peptidyl-glutamic acid carboxylation [GO:0017187]	gamma-glutamyl carboxylase activity [GO:0008488]	integral component of membrane [GO:0016021]	Uncharacterized	nonRDR	nonDrRRA
DR_C0035	DR_C0035	Uncharacterized protein	1.30061	0.000264442					Uncharacterized	nonRDR	nonDrRRA
DR_1067	DR_1067	Uncharacterized protein	1.29176	0.000192859					Uncharacterized	nonRDR	nonDrRRA
DR_0322	rplX	50S ribosomal protein L24	1.28762	0.00202601	cytosolic large ribosomal subunit [GO:0022625]; rRNA binding [GO:0019843]; structural constituent of ribosome [GO:0003735]; translation [GO:0006412]	translation [GO:0006412]	rRNA binding [GO:0019843]; structural constituent of ribosome [GO:0003735]	cytosolic large ribosomal subunit [GO:0022625]	translation	nonRDR	nonDrRRA
DR_C0036	DR_C0036	Oxidative cyclase, putative	1.28757	0.00010108	catalytic activity [GO:0003824]; iron-sulfur cluster binding [GO:0051536]		catalytic activity [GO:0003824]; iron-sulfur cluster binding [GO:0051536]		metabolic process	nonRDR	nonDrRRA
Dsr6	Dsr6	sRNA	1.2862	0.00225642					ncRNA	nonRDR	nonDrRRA
DR_1552	DR_1552	Uncharacterized protein	1.28478	0.0191571					Uncharacterized	nonRDR	nonDrRRA
DR_0546	DR_0546	Uncharacterized protein	1.2835	0.000666934	integral component of membrane [GO:0016021]			integral component of membrane [GO:0016021]	Uncharacterized	nonRDR	nonDrRRA
DR_1840	DR_1840	Uncharacterized protein	1.2727	0.04466					Uncharacterized	nonRDR	nonDrRRA
DR_2220	DR_2220	Tellurium resistance protein TerB (TerB) putative	1.27163	0.00986879					response to stress	nonRDR	nonDrRRA
DR_2344	DR_2344	Uncharacterized protein	1.26957	4.27075e-06					Uncharacterized	nonRDR	nonDrRRA
DR_A0065	hup	DNA-binding protein HU	1.2665	0.000214577	cytosol [GO:0005829]; DNA binding [GO:0003677]; chromosome condensation [GO:0030261]; regulation of nucleic acid-templated transcription [GO:1903506]	chromosome condensation [GO:0030261]; regulation of nucleic acid-templated transcription [GO:1903506]	DNA binding [GO:0003677]	cytosol [GO:0005829]	DNA replication/recombination	nonRDR	nonDrRRA
DR_1146	DR_1146	General stress protein 26, putative	1.25875	0.000251676	FMN binding [GO:0010181]; oxidoreductase activity [GO:0016491]		FMN binding [GO:0010181]; oxidoreductase activity [GO:0016491]		metabolic process	nonRDR	DrRRArelated
DR_B0141	DR_B0141	HicB-related protein	1.25314	0.0270124	regulation of transcription, DNA-templated [GO:0006355]	regulation of transcription, DNA-templated [GO:0006355]			transcription	nonRDR	nonDrRRA
DR_0305	rpsL	30S ribosomal protein S12	1.23724	0.000951134	ribosome [GO:0005840]; small ribosomal subunit [GO:0015935]; rRNA binding [GO:0019843]; structural constituent of ribosome [GO:0003735]; tRNA binding [GO:0000049]; translation [GO:0006412]	translation [GO:0006412]	rRNA binding [GO:0019843]; structural constituent of ribosome [GO:0003735]; tRNA binding [GO:0000049]	ribosome [GO:0005840]; small ribosomal subunit [GO:0015935]	translation	nonRDR	nonDrRRA
DR_0607	groL	60 kDa chaperonin (GroEL protein) (Protein Cpn60)	1.2225	0.00749286	GroEL-GroES complex [GO:1990220]; ATP binding [GO:0005524]; protein binding involved in protein folding [GO:0044183]; unfolded protein binding [GO:0051082]; 'de novo' protein folding [GO:0006458]; chaperone-mediated protein folding [GO:0061077]; protein refolding [GO:0042026]	'de novo' protein folding [GO:0006458]; chaperone-mediated protein folding [GO:0061077]; protein refolding [GO:0042026]	ATP binding [GO:0005524]; protein binding involved in protein folding [GO:0044183]; unfolded protein binding [GO:0051082]	GroEL-GroES complex [GO:1990220]	metabolic process	nonRDR	nonDrRRA
DR_0781	DR_0781	Response regulator, OmpR/PhoB family	1.21664	0.00782253	intracellular [GO:0005622]; DNA binding [GO:0003677]; phosphorelay signal transduction system [GO:0000160]; regulation of transcription, DNA-templated [GO:0006355]; transcription, DNA-templated [GO:0006351]	phosphorelay signal transduction system [GO:0000160]; regulation of transcription, DNA-templated [GO:0006355]; transcription, DNA-templated [GO:0006351]	DNA binding [GO:0003677]	intracellular [GO:0005622]	protein folding/modification	nonRDR	nonDrRRA
DR_1232	DR_1232	Pilin, type IV, putative	1.2157	0.000301206	integral component of membrane [GO:0016021]			integral component of membrane [GO:0016021]	cell membrane/wall	nonRDR	nonDrRRA
DR_0661	DR_0661	Uncharacterized protein	1.21024	0.00575378	regulation of transcription, DNA-templated [GO:0006355]	regulation of transcription, DNA-templated [GO:0006355]			Uncharacterized	nonRDR	nonDrRRA
DR_A0043	DR_A0043	Lipopolysaccharide biosynthesis protein, putative	1.20969	9.3669e-05	dTDP-4-dehydrorhamnose 3,5-epimerase activity [GO:0008830]		dTDP-4-dehydrorhamnose 3,5-epimerase activity [GO:0008830]		metabolic process	nonRDR	nonDrRRA
DR_2087	infC	Translation initiation factor IF-3	1.20716	0.00569431	cytoplasm [GO:0005737]; translation initiation factor activity [GO:0003743]		translation initiation factor activity [GO:0003743]	cytoplasm [GO:0005737]	translation	nonRDR	nonDrRRA
DR_2044	rplJ	50S ribosomal protein L10	1.20048	0.00067058	cytosolic large ribosomal subunit [GO:0022625]; structural constituent of ribosome [GO:0003735]; ribosome biogenesis [GO:0042254]; translation [GO:0006412]	ribosome biogenesis [GO:0042254]; translation [GO:0006412]	structural constituent of ribosome [GO:0003735]	cytosolic large ribosomal subunit [GO:0022625]	ribosome biogenesis	nonRDR	nonDrRRA
DR_0421	DR_0421	Uncharacterized protein	1.1945	0.00122399					Uncharacterized	nonRDR	nonDrRRA
DR_1654	DR_1654	Uncharacterized protein	1.1761	0.00477548					Uncharacterized	nonRDR	nonDrRRA
DR_2124	rpmJ	50S ribosomal protein L36	1.16227	0.0477354	ribosome [GO:0005840]; metal ion binding [GO:0046872]; rRNA binding [GO:0019843]; structural constituent of ribosome [GO:0003735]; translation [GO:0006412]	translation [GO:0006412]	metal ion binding [GO:0046872]; rRNA binding [GO:0019843]; structural constituent of ribosome [GO:0003735]	ribosome [GO:0005840]	translation	nonRDR	nonDrRRA
DR_C0010	DR_C0010	Uncharacterized protein	1.15993	0.00909389					Uncharacterized	nonRDR	nonDrRRA
DR_2109	rpsN	30S ribosomal protein S14	1.15739	0.00433432	small ribosomal subunit [GO:0015935]; rRNA binding [GO:0019843]; structural constituent of ribosome [GO:0003735]; translation [GO:0006412]	translation [GO:0006412]	rRNA binding [GO:0019843]; structural constituent of ribosome [GO:0003735]	small ribosomal subunit [GO:0015935]	translation	nonRDR	nonDrRRA
DR_C0006	DR_C0006	Uncharacterized protein	1.15559	7.53834e-06	hydrolase activity, acting on ester bonds [GO:0016788]; metal ion binding [GO:0046872]		hydrolase activity, acting on ester bonds [GO:0016788]; metal ion binding [GO:0046872]		Uncharacterized	nonRDR	nonDrRRA
DR_2086	DR_2086	Uncharacterized protein	1.15196	0.00126288	integral component of membrane [GO:0016021]			integral component of membrane [GO:0016021]	Uncharacterized	nonRDR	nonDrRRA
DR_0149	DR_0149	MutT/nudix family protein	1.15131	0.0243296	hydrolase activity [GO:0016787]		hydrolase activity [GO:0016787]		cell membrane/wall	nonRDR	nonDrRRA
DR_C0039	DR_C0039	Uncharacterized protein	1.15118	0.0304862					Uncharacterized	nonRDR	nonDrRRA
DR_2125	rpsM	30S ribosomal protein S13	1.14987	0.0163872	cytosol [GO:0005829]; small ribosomal subunit [GO:0015935]; rRNA binding [GO:0019843]; structural constituent of ribosome [GO:0003735]; tRNA binding [GO:0000049]; ribosome biogenesis [GO:0042254]; translation [GO:0006412]	ribosome biogenesis [GO:0042254]; translation [GO:0006412]	rRNA binding [GO:0019843]; structural constituent of ribosome [GO:0003735]; tRNA binding [GO:0000049]	cytosol [GO:0005829]; small ribosomal subunit [GO:0015935]	ribosome biogenesis	nonRDR	nonDrRRA
DR_2479	DR_2479	Uncharacterized protein	1.14385	0.000970344					Uncharacterized	nonRDR	nonDrRRA
DR_0253	DR_0253	Uncharacterized protein	1.13569	0.0116976					Uncharacterized	nonRDR	nonDrRRA
DR_A0041	DR_A0041	dTDP-glucose 4,6-dehydratase (EC 4.2.1.46)	1.13569	0.0280298	dTDP-glucose 4,6-dehydratase activity [GO:0008460]; nucleotide-sugar metabolic process [GO:0009225]	nucleotide-sugar metabolic process [GO:0009225]	dTDP-glucose 4,6-dehydratase activity [GO:0008460]		metabolic process	nonRDR	nonDrRRA
DR_2049	rpmG	50S ribosomal protein L33	1.13354	0.0102363	cytosolic large ribosomal subunit [GO:0022625]; rRNA binding [GO:0019843]; structural constituent of ribosome [GO:0003735]; tRNA binding [GO:0000049]; translation [GO:0006412]	translation [GO:0006412]	rRNA binding [GO:0019843]; structural constituent of ribosome [GO:0003735]; tRNA binding [GO:0000049]	cytosolic large ribosomal subunit [GO:0022625]	translation	nonRDR	nonDrRRA
DR_0119	efp	Elongation factor P (EF-P)	1.126	0.00363722	cytoplasm [GO:0005737]; translation elongation factor activity [GO:0003746]		translation elongation factor activity [GO:0003746]	cytoplasm [GO:0005737]	translation	nonRDR	nonDrRRA
DR_1570	DR_1570	Peptide ABC transporter, permease protein	1.11959	4.77972e-05	integral component of membrane [GO:0016021]; plasma membrane [GO:0005886]; transmembrane transporter activity [GO:0022857]; transmembrane transport [GO:0055085]	transmembrane transport [GO:0055085]	transmembrane transporter activity [GO:0022857]	integral component of membrane [GO:0016021]; plasma membrane [GO:0005886]	transport	nonRDR	nonDrRRA
DR_1697	DR_1697	Uncharacterized protein	1.11924	0.00866893					Uncharacterized	nonRDR	nonDrRRA
DR_2107	DR_2107	ABC transporter, ATP-binding protein, Ycf16 family	1.11376	0.000971531	ATP binding [GO:0005524]; ATPase activity [GO:0016887]; transport [GO:0006810]	transport [GO:0006810]	ATPase activity [GO:0016887]; ATP binding [GO:0005524]		transport	nonRDR	DrRRArelated
DR_2175	DR_2175	Uncharacterized protein	1.10624	0.0102363					Uncharacterized	nonRDR	nonDrRRA
DR_1233	DR_1233	Pilin, type IV, putative	1.1052	0.000915208	integral component of membrane [GO:0016021]			integral component of membrane [GO:0016021]	cell membrane/wall	nonRDR	nonDrRRA
DR_A0031	DR_A0031	Glucose-1-phosphate thymidylyltransferase, putative	1.10079	0.000167142	nucleotidyltransferase activity [GO:0016779]; biosynthetic process [GO:0009058]	biosynthetic process [GO:0009058]	nucleotidyltransferase activity [GO:0016779]		metabolic process	nonRDR	nonDrRRA
DR_0086	rplU	50S ribosomal protein L21	1.09818	0.000926104	ribosome [GO:0005840]; rRNA binding [GO:0019843]; structural constituent of ribosome [GO:0003735]; translation [GO:0006412]	translation [GO:0006412]	rRNA binding [GO:0019843]; structural constituent of ribosome [GO:0003735]	ribosome [GO:0005840]	translation	nonRDR	nonDrRRA
DR_0224	purS	Phosphoribosylformylglycinamidine synthase subunit PurS (FGAM synthase) (EC 6.3.5.3) (Formylglycinamide ribonucleotide amidotransferase subunit III) (FGAR amidotransferase III) (FGAR-AT III) (Phosphoribosylformylglycinamidine synthase subunit III)	1.09649	0.0116976	cytoplasm [GO:0005737]; ATP binding [GO:0005524]; phosphoribosylformylglycinamidine synthase activity [GO:0004642]; 'de novo' IMP biosynthetic process [GO:0006189]	'de novo' IMP biosynthetic process [GO:0006189]	ATP binding [GO:0005524]; phosphoribosylformylglycinamidine synthase activity [GO:0004642]	cytoplasm [GO:0005737]	metabolic process	nonRDR	nonDrRRA
DR_2143	DR_2143	Uncharacterized protein	1.09599	0.00190908	membrane [GO:0016020]			membrane [GO:0016020]	Uncharacterized	nonRDR	nonDrRRA
DR_1513	rpsB	30S ribosomal protein S2	1.09034	0.00967634	cytosolic small ribosomal subunit [GO:0022627]; structural constituent of ribosome [GO:0003735]; translation [GO:0006412]	translation [GO:0006412]	structural constituent of ribosome [GO:0003735]	cytosolic small ribosomal subunit [GO:0022627]	translation	nonRDR	nonDrRRA
DR_1279	sodA	Superoxide dismutase [Mn] (EC 1.15.1.1) (MnSOD)	1.08963	0.00323431	metal ion binding [GO:0046872]; superoxide dismutase activity [GO:0004784]		metal ion binding [GO:0046872]; superoxide dismutase activity [GO:0004784]		metal ion binding	nonRDR	DrRRArelated
DR_2588	DR_2588	Iron ABC transporter, periplasmic substrate-binding protein, putative	1.08228	0.000911123	integral component of membrane [GO:0016021]			integral component of membrane [GO:0016021]	cell membrane/wall	nonRDR	nonDrRRA
DR_0129	dnaK	Chaperone protein DnaK (HSP70) (Heat shock 70 kDa protein) (Heat shock protein 70)	1.07224	0.0268962	ATP binding [GO:0005524]; unfolded protein binding [GO:0051082]; protein folding [GO:0006457]	protein folding [GO:0006457]	ATP binding [GO:0005524]; unfolded protein binding [GO:0051082]		protein folding/modification	nonRDR	DrRRArelated
DR_A0034	DR_A0034	UDP-galactose-lipid carrier transferase	1.07152	0.000346147	integral component of membrane [GO:0016021]; plasma membrane [GO:0005886]; phosphotransferase activity, for other substituted phosphate groups [GO:0016780]; polysaccharide biosynthetic process [GO:0000271]; polysaccharide metabolic process [GO:0005976]	polysaccharide biosynthetic process [GO:0000271]; polysaccharide metabolic process [GO:0005976]	phosphotransferase activity, for other substituted phosphate groups [GO:0016780]	integral component of membrane [GO:0016021]; plasma membrane [GO:0005886]	protein folding/modification	nonRDR	nonDrRRA
DR_C0014	DR_C0014	Uncharacterized protein	1.07139	0.0357336					Uncharacterized	nonRDR	nonDrRRA
DR_1998	katA	Catalase (EC 1.11.1.6)	1.06265	0.0217719	cytoplasm [GO:0005737]; catalase activity [GO:0004096]; heme binding [GO:0020037]; metal ion binding [GO:0046872]; hydrogen peroxide catabolic process [GO:0042744]; response to hydrogen peroxide [GO:0042542]	hydrogen peroxide catabolic process [GO:0042744]; response to hydrogen peroxide [GO:0042542]	catalase activity [GO:0004096]; heme binding [GO:0020037]; metal ion binding [GO:0046872]	cytoplasm [GO:0005737]	metabolic process	nonRDR	DrRRArelated
DR_C0015	DR_C0015	Uncharacterized protein	1.05969	0.000421704					Uncharacterized	nonRDR	nonDrRRA
DR_2563	DR_2563	Uncharacterized protein	1.05095	0.0268478					Uncharacterized	nonRDR	nonDrRRA
DR_C0007	DR_C0007	Uncharacterized protein	1.04959	0.00119178					Uncharacterized	nonRDR	nonDrRRA
DR_1199	DR_1199	Protease I	1.04678	0.000518255	metal ion binding [GO:0046872]; peptidase activity [GO:0008233]		metal ion binding [GO:0046872]; peptidase activity [GO:0008233]		metal ion binding	nonRDR	nonDrRRA
DR_C0037	DR_C0037	Nodulation protein-related protein	1.03683	0.000382188	catalytic activity [GO:0003824]; biosynthetic process [GO:0009058]	biosynthetic process [GO:0009058]	catalytic activity [GO:0003824]		metabolic process	nonRDR	nonDrRRA
DR_B0142	DR_B0142	Uncharacterized protein	1.02996	0.0357336	unfolded protein binding [GO:0051082]; protein tetramerization [GO:0051262]; protein transport [GO:0015031]	protein tetramerization [GO:0051262]; protein transport [GO:0015031]	unfolded protein binding [GO:0051082]		Uncharacterized	nonRDR	nonDrRRA
DR_C0012	DR_C0012	Transcriptional regulator, GerE family	1.0297	0.00067058	DNA binding [GO:0003677]; regulation of transcription, DNA-templated [GO:0006355]; transcription, DNA-templated [GO:0006351]	regulation of transcription, DNA-templated [GO:0006355]; transcription, DNA-templated [GO:0006351]	DNA binding [GO:0003677]		transcription	nonRDR	nonDrRRA
DR_0308	DR_0308	Uncharacterized protein	1.02459	0.0163872	integral component of membrane [GO:0016021]			integral component of membrane [GO:0016021]	Uncharacterized	nonRDR	nonDrRRA
DR_0237	DR_0237	Peptidyl-prolyl cis-trans isomerase (PPIase) (EC 5.2.1.8)	1.02033	0.00866893	peptidyl-prolyl cis-trans isomerase activity [GO:0003755]; protein folding [GO:0006457]	protein folding [GO:0006457]	peptidyl-prolyl cis-trans isomerase activity [GO:0003755]		protein folding/modification	nonRDR	nonDrRRA
DR_1231	DR_1231	Uncharacterized protein	1.0172	0.00222272	integral component of membrane [GO:0016021]			integral component of membrane [GO:0016021]	Uncharacterized	nonRDR	nonDrRRA
DR_1865	mraZ	Transcriptional regulator MraZ	1.0075	0.0357336	cytoplasm [GO:0005737]; nucleoid [GO:0009295]; transcription factor activity, sequence-specific DNA binding [GO:0003700]; transcription regulatory region sequence-specific DNA binding [GO:0000976]; negative regulation of DNA-templated transcription, initiation [GO:2000143]; transcription, DNA-templated [GO:0006351]	negative regulation of DNA-templated transcription, initiation [GO:2000143]; transcription, DNA-templated [GO:0006351]	transcription factor activity, sequence-specific DNA binding [GO:0003700]; transcription regulatory region sequence-specific DNA binding [GO:0000976]	cytoplasm [GO:0005737]; nucleoid [GO:0009295]	transcription	nonRDR	nonDrRRA

## Sheet: Table S4
Protein Information				PprSKDv_WT L2FC and padj (at sham)		GO Term Information					Literature Pathways			in MAPS?
GeneID	Protein Name	Accession Number	Gene Name	Log2FoldChange	padj	Goterm	GO_bio	GO_molec	GO_cellular	Goterm_broad	RDR	DrRRA	Anaganti 2019--pprM deletion	MAPS
DR_0907	Cold shock protein, CSD family	Q9RVW4	DR_0907	-2.51664	1.33964e-09	cytoplasm [GO:0005737]; DNA binding [GO:0003677]; regulation of transcription, DNA-templated [GO:0006355]	regulation of transcription, DNA-templated [GO:0006355]	DNA binding [GO:0003677]	cytoplasm [GO:0005737]	transcription	RDR	nonDrRRA	0.00112012	top2fold
DR_1063	Peptidylprolyl isomerase	Q9RVG6	DR_1063	-1.55187	0.000670008	peptidyl-prolyl cis-trans isomerase activity [GO:0003755]		peptidyl-prolyl cis-trans isomerase activity [GO:0003755]		metabolic process	nonRDR	nonDrRRA	1.528	notPD
DR_0685	Uncharacterized protein	Q9RWI3	DR_0685	3.44594	6.2848e-14					Uncharacterized	nonRDR	nonDrRRA	#N/A	notPD
DR_0980	Glutamate dehydrogenase	Q9RVP5	DR_0980	4.11947	6.2848e-14	glutamate dehydrogenase (NAD+) activity [GO:0004352]; cellular amino acid metabolic process [GO:0006520]	cellular amino acid metabolic process [GO:0006520]	glutamate dehydrogenase (NAD+) activity [GO:0004352]		metabolic process	nonRDR	nonDrRRA	#N/A	notPD
DR_1221	Uncharacterized protein	Q9RV09	DR_1221	3.23334	6.2848e-14					Uncharacterized	nonRDR	nonDrRRA	#N/A	notPD
DR_2386	Phenylacetic acid degradation protein PaaA	Q9RRU9	DR_2386	3.92995	6.2848e-14	cytosol [GO:0005829]; phenylacetyl-CoA 1,2-epoxidase activity [GO:0097266]; phenylacetate catabolic process [GO:0010124]	phenylacetate catabolic process [GO:0010124]	phenylacetyl-CoA 1,2-epoxidase activity [GO:0097266]	cytosol [GO:0005829]	metabolic process	nonRDR	nonDrRRA	#N/A	notPD
DR_A0353	Methyl-accepting chemotaxis-related protein	Q9RYG4	DR_A0353	3.36141	6.2848e-14	integral component of membrane [GO:0016021]; signal transducer activity [GO:0004871]		signal transducer activity [GO:0004871]	integral component of membrane [GO:0016021]	cell redox homeostasis/cell cycle	nonRDR	nonDrRRA	#N/A	notPD
DR_0977	Phosphoenolpyruvate carboxykinase (ATP) (PCK) (PEP carboxykinase)	PCKA	pckA	4.30709	6.2848e-14	cytosol [GO:0005829]; ATP binding [GO:0005524]; metal ion binding [GO:0046872]; phosphoenolpyruvate carboxykinase (ATP) activity [GO:0004612]; gluconeogenesis [GO:0006094]	gluconeogenesis [GO:0006094]	ATP binding [GO:0005524]; metal ion binding [GO:0046872]; phosphoenolpyruvate carboxykinase (ATP) activity [GO:0004612]	cytosol [GO:0005829]	metabolic process	nonRDR	nonDrRRA	#N/A	notPD
DR_1805	Uncharacterized protein	Q9RTF9	DR_1805	3.2041	2.20866e-12					Uncharacterized	nonRDR	nonDrRRA	#N/A	notPD
DR_1204	4-carboxymuconolactone decarboxylase	Q9RV26	DR_1204	2.83197	7.30608e-12	peroxiredoxin activity [GO:0051920]		peroxiredoxin activity [GO:0051920]		metabolic process	nonRDR	nonDrRRA	#N/A	notPD
DR_0665	Uncharacterized protein	Q9RWK1	DR_0665	3.52228	5.67727e-11					Uncharacterized	nonRDR	nonDrRRA	#N/A	top2fold
DR_B0037	Uncharacterized protein	Q9RZS7	DR_B0037	2.98259	8.4138e-10					Uncharacterized	nonRDR	nonDrRRA	#N/A	notPD
DR_1989	Uncharacterized protein	Q9RSY0	DR_1989	3.18733	1.19402e-09					Uncharacterized	nonRDR	nonDrRRA	#N/A	notPD
DR_1977	Uncharacterized protein	Q9RSZ2	DR_1977	3.48536	1.26433e-08					Uncharacterized	nonRDR	nonDrRRA	#N/A	notPD
DR_A0354	Methyl-accepting chemotaxis protein	Q9RYG3	DR_A0354	2.68633	4.58729e-08	integral component of membrane [GO:0016021]; signal transducer activity [GO:0004871]		signal transducer activity [GO:0004871]	integral component of membrane [GO:0016021]	cell redox homeostasis/cell cycle	nonRDR	nonDrRRA	#N/A	notPD
DR_1231	Uncharacterized protein	Q9RUZ9	DR_1231	1.90468	9.20864e-07	integral component of membrane [GO:0016021]			integral component of membrane [GO:0016021]	Uncharacterized	nonRDR	nonDrRRA	#N/A	top2fold
DR_1234	Uncharacterized protein	Q9RUZ6	DR_1234	2.37319	1.10591e-06	integral component of membrane [GO:0016021]			integral component of membrane [GO:0016021]	Uncharacterized	nonRDR	nonDrRRA	#N/A	notPD
DR_0109	Uncharacterized protein	Q9RY42	DR_0109	2.32801	1.40996e-06					Uncharacterized	nonRDR	nonDrRRA	#N/A	notPD
DR_0986	Extracellular solute binding protein, family 5	Q9RVP1	DR_0986	4.13313	1.69796e-06	ATP-binding cassette (ABC) transporter complex [GO:0043190]; outer membrane-bounded periplasmic space [GO:0030288]; peptide transporter activity [GO:0015197]; transmembrane transport [GO:0055085]	transmembrane transport [GO:0055085]	peptide transporter activity [GO:0015197]	ATP-binding cassette (ABC) transporter complex [GO:0043190]; outer membrane-bounded periplasmic space [GO:0030288]	transport	nonRDR	nonDrRRA	#N/A	notPD
DR_0959	Peptide ABC transporter, permease protein	Q9RVR3	DR_0959	2.39192	4.23828e-06	integral component of membrane [GO:0016021]; plasma membrane [GO:0005886]; transport [GO:0006810]	transport [GO:0006810]		integral component of membrane [GO:0016021]; plasma membrane [GO:0005886]	transport	nonRDR	nonDrRRA	#N/A	notPD
DR_0635	ATP-dependent 6-phosphofructokinase (ATP-PFK) (Phosphofructokinase)	PFKA	pfkA	-2.66748	7.92217e-06	cytoplasm [GO:0005737]; 6-phosphofructokinase activity [GO:0003872]; ATP binding [GO:0005524]; metal ion binding [GO:0046872]; fructose 6-phosphate metabolic process [GO:0006002]	fructose 6-phosphate metabolic process [GO:0006002]	6-phosphofructokinase activity [GO:0003872]; ATP binding [GO:0005524]; metal ion binding [GO:0046872]	cytoplasm [GO:0005737]	metabolic process	nonRDR	nonDrRRA	#N/A	notPD
DR_A0058	Uncharacterized protein	Q9RZ96	DR_A0058	2.52864	1.62229e-05					Uncharacterized	nonRDR	nonDrRRA	#N/A	notPD
DR_1619	Uncharacterized protein	Q9RTY1	DR_1619	2.57573	8.64683e-05					Uncharacterized	nonRDR	nonDrRRA	#N/A	notPD
DR_A0031	Glucose-1-phosphate thymidylyltransferase, putative	Q9RZC3	DR_A0031	-1.93506	0.000351107	nucleotidyltransferase activity [GO:0016779]; biosynthetic process [GO:0009058]	biosynthetic process [GO:0009058]	nucleotidyltransferase activity [GO:0016779]		metabolic process	nonRDR	nonDrRRA	#N/A	top2fold
DR_1419	Antibiotic resistance protein	Q9RUG7	DR_1419	2.8164	0.000621976					Uncharacterized	nonRDR	nonDrRRA	#N/A	notPD
DR_C0023	Uncharacterized protein	Q9RZG4	DR_C0023	2.59555	0.000728037					Uncharacterized	nonRDR	nonDrRRA	#N/A	top2fold
DR_2289	Guanylate kinase	KGUA	gmk	-1.33137	0.000804008	cytosol [GO:0005829]; ATP binding [GO:0005524]; guanylate kinase activity [GO:0004385]		ATP binding [GO:0005524]; guanylate kinase activity [GO:0004385]	cytosol [GO:0005829]	metabolic process	nonRDR	nonDrRRA	#N/A	notPD
DR_1189	Methylmalonyl-CoA mutase, alpha subunit, chain A	Q9RV41	DR_1189	2.6764	0.00107137	cobalamin binding [GO:0031419]; methylmalonyl-CoA mutase activity [GO:0004494]; metabolic process [GO:0008152]	metabolic process [GO:0008152]	cobalamin binding [GO:0031419]; methylmalonyl-CoA mutase activity [GO:0004494]		metabolic process	nonRDR	nonDrRRA	#N/A	notPD
DR_2608	Uncharacterized protein	Q9RR87	DR_2608	3.52649	0.00113233					Uncharacterized	nonRDR	nonDrRRA	#N/A	notPD
DR_0168	Dihydropteroate synthase (DHPS)	Q9RXY6	DR_0168	1.44769	0.00119994	cytosol [GO:0005829]; dihydropteroate synthase activity [GO:0004156]; metal ion binding [GO:0046872]; folic acid biosynthetic process [GO:0046656]; tetrahydrofolate biosynthetic process [GO:0046654]	folic acid biosynthetic process [GO:0046656]; tetrahydrofolate biosynthetic process [GO:0046654]	dihydropteroate synthase activity [GO:0004156]; metal ion binding [GO:0046872]	cytosol [GO:0005829]	metabolic process	nonRDR	nonDrRRA	#N/A	notPD
DR_0453	Guanyl-specific ribonuclease SA	Q9RX62	DR_0453	1.91867	0.0016683	endoribonuclease activity [GO:0004521]; RNA binding [GO:0003723]		endoribonuclease activity [GO:0004521]; RNA binding [GO:0003723]		RNA processing/degradation	nonRDR	nonDrRRA	#N/A	notPD
DR_0760	Uncharacterized protein	Q9RWA9	DR_0760	-2.21764	0.00256472					Uncharacterized	nonRDR	nonDrRRA	#N/A	notPD
DR_A0342	GGDEF family protein	Q9RYH1	DR_A0342	-2.35734	0.00314924					Uncharacterized	nonRDR	nonDrRRA	#N/A	notPD
DR_1484	Uncharacterized protein	Q9RUA7	DR_1484	-1.29197	0.00321085					Uncharacterized	nonRDR	nonDrRRA	#N/A	notPD
DR_2309	Uncharacterized protein	Q9RS18	DR_2309	-1.60713	0.00330592					Uncharacterized	nonRDR	nonDrRRA	#N/A	notPD
DR_0771	Uncharacterized protein	Q9RW98	DR_0771	1.55715	0.00333859	integral component of membrane [GO:0016021]			integral component of membrane [GO:0016021]	Uncharacterized	nonRDR	nonDrRRA	#N/A	notPD
DR_0154	Riboflavin synthase, alpha subunit	Q9RY00	DR_0154	-1.22638	0.00550263	cytosol [GO:0005829]; oxidoreductase activity [GO:0016491]; riboflavin synthase activity [GO:0004746]; riboflavin biosynthetic process [GO:0009231]	riboflavin biosynthetic process [GO:0009231]	oxidoreductase activity [GO:0016491]; riboflavin synthase activity [GO:0004746]	cytosol [GO:0005829]	metabolic process	nonRDR	nonDrRRA	#N/A	notPD
DR_A0185	Exopolyphosphatase	Q9RYW9	DR_A0185	-1.60261	0.00868123	pyrophosphatase activity [GO:0016462]; phosphorus metabolic process [GO:0006793]	phosphorus metabolic process [GO:0006793]	pyrophosphatase activity [GO:0016462]		metabolic process	nonRDR	nonDrRRA	#N/A	notPD
DR_1260	Uncharacterized protein	Q9RUX0	DR_1260	1.79396	0.0100451	hydrolase activity [GO:0016787]		hydrolase activity [GO:0016787]		Uncharacterized	nonRDR	nonDrRRA	#N/A	notPD
DR_1224	Glycosyl transferase-related protein	Q9RV06	DR_1224	2.07299	0.0105159	transferase activity [GO:0016740]		transferase activity [GO:0016740]		metabolic process	nonRDR	nonDrRRA	#N/A	notPD
DR_1868	Penicillin-binding protein 2	Q9RT97	DR_1868	-2.04106	0.0131553	penicillin binding [GO:0008658]		penicillin binding [GO:0008658]		metabolic process	nonRDR	nonDrRRA	#N/A	notPD
DR_1696	DNA mismatch repair protein MutL	MUTL	mutL	-1.4973	0.0141024	mismatch repair complex [GO:0032300]; ATP binding [GO:0005524]; ATPase activity [GO:0016887]; mismatched DNA binding [GO:0030983]; single-stranded DNA binding [GO:0003697]; mismatch repair [GO:0006298]	mismatch repair [GO:0006298]	ATPase activity [GO:0016887]; ATP binding [GO:0005524]; mismatched DNA binding [GO:0030983]; single-stranded DNA binding [GO:0003697]	mismatch repair complex [GO:0032300]	DNA repair	RDR	nonDrRRA	#N/A	notPD
DR_B0092	DNA protection during starvation protein 2	DPS2	dps2	1.78456	0.0142796	cytoplasm [GO:0005737]; ferric iron binding [GO:0008199]; oxidoreductase activity [GO:0016491]; cellular iron ion homeostasis [GO:0006879]; response to stress [GO:0006950]	cellular iron ion homeostasis [GO:0006879]; response to stress [GO:0006950]	ferric iron binding [GO:0008199]; oxidoreductase activity [GO:0016491]	cytoplasm [GO:0005737]	metabolic process	nonRDR	nonDrRRA	#N/A	notPD
DR_0772	Uncharacterized protein	Q9RW97	DR_0772	1.98119	0.021455	integral component of membrane [GO:0016021]			integral component of membrane [GO:0016021]	Uncharacterized	nonRDR	nonDrRRA	#N/A	notPD
DR_1240	Citrate lyase subunit beta-like protein	CITEL	DR_1240	1.74446	0.0241568	lyase activity [GO:0016829]; magnesium ion binding [GO:0000287]; oxaloacetate metabolic process [GO:0006107]	oxaloacetate metabolic process [GO:0006107]	lyase activity [GO:0016829]; magnesium ion binding [GO:0000287]		metabolic process	nonRDR	nonDrRRA	#N/A	notPD
DR_1213	Serine/threonine protein kinase, putative	Q9RV17	DR_1213	-1.72727	0.0251266	ATP binding [GO:0005524]; protein serine/threonine kinase activity [GO:0004674]		ATP binding [GO:0005524]; protein serine/threonine kinase activity [GO:0004674]		metabolic process	nonRDR	nonDrRRA	#N/A	notPD
DR_1082	Ribosome hibernation promotion factor (HPF)	Y1082	hpf	-2.62791	0.0255344	cytosolic small ribosomal subunit [GO:0022627]; ribosomal small subunit binding [GO:0043024]; ribosome binding [GO:0043022]; negative regulation of translational elongation [GO:0045900]; primary metabolic process [GO:0044238]	negative regulation of translational elongation [GO:0045900]; primary metabolic process [GO:0044238]	ribosomal small subunit binding [GO:0043024]; ribosome binding [GO:0043022]	cytosolic small ribosomal subunit [GO:0022627]	ribosome biogenesis	nonRDR	nonDrRRA	#N/A	top2fold
DR_0094	Uncharacterized protein	Q9RY56	DR_0094	1.37808	0.026351					Uncharacterized	nonRDR	nonDrRRA	#N/A	top2fold
DR_0465	Uncharacterized protein	Q9RX50	DR_0465	-1.90658	0.027612					Uncharacterized	nonRDR	nonDrRRA	#N/A	notPD
DR_1563	Uracil phosphoribosyltransferase	UPP	upp	-1.13014	0.03082	cytosol [GO:0005829]; GTP binding [GO:0005525]; uracil phosphoribosyltransferase activity [GO:0004845]; uridine kinase activity [GO:0004849]; pyrimidine nucleobase metabolic process [GO:0006206]; pyrimidine nucleoside salvage [GO:0043097]; UMP salvage [GO:0044206]; uracil salvage [GO:0006223]	pyrimidine nucleobase metabolic process [GO:0006206]; pyrimidine nucleoside salvage [GO:0043097]; UMP salvage [GO:0044206]; uracil salvage [GO:0006223]	GTP binding [GO:0005525]; uracil phosphoribosyltransferase activity [GO:0004845]; uridine kinase activity [GO:0004849]	cytosol [GO:0005829]	metabolic process	nonRDR	nonDrRRA	#N/A	notPD
DR_0004	MutT/nudix family protein	Q9RYE5	DR_0004	2.1542	0.0313755	hydrolase activity [GO:0016787]		hydrolase activity [GO:0016787]		cell membrane/wall	nonRDR	nonDrRRA	#N/A	notPD
DR_1031	(S)-2-hydroxy-acid oxidase	Q9RVJ7	DR_1031	-1.00706	0.0324689	FMN binding [GO:0010181]; oxidoreductase activity [GO:0016491]		FMN binding [GO:0010181]; oxidoreductase activity [GO:0016491]		metabolic process	nonRDR	nonDrRRA	#N/A	notPD
DR_1764	Uncharacterized protein	Q9RTJ8	DR_1764	0.995904	0.0370286					Uncharacterized	nonRDR	nonDrRRA	#N/A	notPD

## Sheet: Table S5
Gene Information			PprSKD-0_v_WT-0 L2FC and padj		GO Term Information					Literature Pathways			in MAPS?
Gene Number	Gene Abbrev.	Gene Name	log2 Fold-Change	padj	Goterm	GO_bio	GO_molec	GO_cellular	Goterm_broad	RDR	DrRRA	∆pprM DEP (Anaganti et al. 2019)	MAPS
DR_B0090	DR_B0090	Sensor histidine kinase, copper metabolism, putative	6.25702	0.00701072	integral component of membrane [GO:0016021]; intracellular [GO:0005622]; ATP binding [GO:0005524]; phosphorelay sensor kinase activity [GO:0000155]		ATP binding [GO:0005524]; phosphorelay sensor kinase activity [GO:0000155]	integral component of membrane [GO:0016021]; intracellular [GO:0005622]	metabolic process	nonRDR	nonDrRRA	no DE	notPD
DR_2538	DR_2538	Cytochrome P450	6.16519	0.00821371	heme binding [GO:0020037]; iron ion binding [GO:0005506]; monooxygenase activity [GO:0004497]; oxidoreductase activity, acting on paired donors, with incorporation or reduction of molecular oxygen [GO:0016705]		heme binding [GO:0020037]; iron ion binding [GO:0005506]; monooxygenase activity [GO:0004497]; oxidoreductase activity, acting on paired donors, with incorporation or reduction of molecular oxygen [GO:0016705]		metabolic process	nonRDR	nonDrRRA	no DE	notPD
DR_0276	DR_0276	Uncharacterized protein	5.729	0.0206616	tRNA (adenine-N1-)-methyltransferase activity [GO:0016429]		tRNA (adenine-N1-)-methyltransferase activity [GO:0016429]		Uncharacterized	nonRDR	nonDrRRA	no DE	notPD
DR_2599	DR_2599	Uncharacterized protein	5.7242	0.0197205					Uncharacterized	nonRDR	nonDrRRA	no DE	notPD
DR_0337	DR_0337	Uncharacterized protein	5.47817	0.0150052	mannan endo-1,4-beta-mannosidase activity [GO:0016985]; substituted mannan metabolic process [GO:0006080]	substituted mannan metabolic process [GO:0006080]	mannan endo-1,4-beta-mannosidase activity [GO:0016985]		Uncharacterized	nonRDR	nonDrRRA	no DE	notPD
DR_0154	DR_0154	Riboflavin synthase, alpha subunit	5.30757	0.0432568	cytosol [GO:0005829]; oxidoreductase activity [GO:0016491]; riboflavin synthase activity [GO:0004746]; riboflavin biosynthetic process [GO:0009231]	riboflavin biosynthetic process [GO:0009231]	oxidoreductase activity [GO:0016491]; riboflavin synthase activity [GO:0004746]	cytosol [GO:0005829]	metabolic process	nonRDR	nonDrRRA	no DE	notPD
DR_2546	DR_2546	Uncharacterized protein	4.99669	0.0432568	integral component of membrane [GO:0016021]; ATP binding [GO:0005524]; protein kinase activity [GO:0004672]		ATP binding [GO:0005524]; protein kinase activity [GO:0004672]	integral component of membrane [GO:0016021]	Uncharacterized	nonRDR	nonDrRRA	no DE	notPD
DR_0530	DR_0530	Uncharacterized protein	4.8921	0.0432568					Uncharacterized	nonRDR	nonDrRRA	no DE	notPD
DR_0020	DR_0020	Ribonuclease II family protein	4.58998	0.0322259					RNA processing/degradation	nonRDR	nonDrRRA	no DE	notPD
DR_0058	DR_0058	Serine/threonine protein kinase, putative	4.07703	0.0197205	ATP binding [GO:0005524]; protein serine/threonine kinase activity [GO:0004674]		ATP binding [GO:0005524]; protein serine/threonine kinase activity [GO:0004674]		metabolic process	nonRDR	nonDrRRA	no DE	notPD
DR_2488	DR_2488	ABC transporter, permease protein, CysTW family	3.81422	0.0441621	integral component of membrane [GO:0016021]; plasma membrane [GO:0005886]; transport [GO:0006810]	transport [GO:0006810]		integral component of membrane [GO:0016021]; plasma membrane [GO:0005886]	transport	nonRDR	nonDrRRA	no DE	notPD
DR_2257	DR_2257	Erythromycin esterase, putative	3.4767	0.040558	response to antibiotic [GO:0046677]	response to antibiotic [GO:0046677]			response to stress	nonRDR	nonDrRRA	no DE	notPD
DR_2453	DR_2453	Cation-transporting ATPase	3.3967	0.0313312	integral component of membrane [GO:0016021]; plasma membrane [GO:0005886]; cation-transporting ATPase activity [GO:0019829]; copper ion binding [GO:0005507]; nucleotide binding [GO:0000166]; metal ion transport [GO:0030001]	metal ion transport [GO:0030001]	cation-transporting ATPase activity [GO:0019829]; copper ion binding [GO:0005507]; nucleotide binding [GO:0000166]	integral component of membrane [GO:0016021]; plasma membrane [GO:0005886]	transport	nonRDR	nonDrRRA	no DE	notPD
DR_C0023	DR_C0023	Uncharacterized protein	2.99389	0.021784					Uncharacterized	nonRDR	nonDrRRA	no DE	top2fold
DR_A0040	DR_A0040	First mannosyl transferase	-1.7101	0.0451089	transferase activity, transferring glycosyl groups [GO:0016757]		transferase activity, transferring glycosyl groups [GO:0016757]		metabolic process	nonRDR	nonDrRRA	no DE	top2fold
DR_0701	atpB	V-type ATP synthase beta chain (V-ATPase subunit B)	-1.85902	0.0487924	ATP binding [GO:0005524]; ATP biosynthetic process [GO:0006754]; proton transport [GO:0015992]	ATP biosynthetic process [GO:0006754]; proton transport [GO:0015992]	ATP binding [GO:0005524]		metabolic process	nonRDR	DrRRArelated	∆pprM enriched	notPD
DR_B0109	DR_B0109	Ribonucleoside-diphosphate reductase, beta chain	-1.97752	0.0231179	deoxyribonucleotide biosynthetic process [GO:0009263]; oxidation-reduction process [GO:0055114]	deoxyribonucleotide biosynthetic process [GO:0009263]; oxidation-reduction process [GO:0055114]			metabolic process	nonRDR	nonDrRRA	no DE	notPD
DR_1189	DR_1189	Methylmalonyl-CoA mutase, alpha subunit, chain A	-2.31421	0.0432568	cobalamin binding [GO:0031419]; methylmalonyl-CoA mutase activity [GO:0004494]; metabolic process [GO:0008152]	metabolic process [GO:0008152]	cobalamin binding [GO:0031419]; methylmalonyl-CoA mutase activity [GO:0004494]		metabolic process	nonRDR	nonDrRRA	no DE	notPD
DR_B0069	DR_B0069	Serine protease, subtilase family	-2.39163	0.00701072	serine-type endopeptidase activity [GO:0004252]		serine-type endopeptidase activity [GO:0004252]		peptidase	nonRDR	nonDrRRA	no DE	notPD
DR_A0341	DR_A0341	Serine protease, subtilase family	-2.39972	0.0323769	serine-type endopeptidase activity [GO:0004252]		serine-type endopeptidase activity [GO:0004252]		peptidase	nonRDR	nonDrRRA	no DE	notPD
DR_A0282	DR_A0282	Uncharacterized protein DR_A0282	-2.48172	0.011719					Uncharacterized	nonRDR	nonDrRRA	∆pprM enriched	notPD
DR_A0342	DR_A0342	GGDEF family protein	-2.48364	0.0150052					Uncharacterized	nonRDR	nonDrRRA	no DE	notPD
DR_A0043	DR_A0043	Lipopolysaccharide biosynthesis protein, putative	-2.54574	0.0432568	dTDP-4-dehydrorhamnose 3,5-epimerase activity [GO:0008830]		dTDP-4-dehydrorhamnose 3,5-epimerase activity [GO:0008830]		metabolic process	nonRDR	nonDrRRA	no DE	top2fold
DR_2524	rpmB	50S ribosomal protein L28	-2.57942	0.0432568	ribosome [GO:0005840]; structural constituent of ribosome [GO:0003735]; translation [GO:0006412]	translation [GO:0006412]	structural constituent of ribosome [GO:0003735]	ribosome [GO:0005840]	translation	nonRDR	nonDrRRA	no DE	notPD
DR_1290	DR_1290	Extracellular solute-binding protein, family 5	-2.67401	0.011719	ATP-binding cassette (ABC) transporter complex [GO:0043190]; outer membrane-bounded periplasmic space [GO:0030288]; peptide transporter activity [GO:0015197]; transmembrane transport [GO:0055085]	transmembrane transport [GO:0055085]	peptide transporter activity [GO:0015197]	ATP-binding cassette (ABC) transporter complex [GO:0043190]; outer membrane-bounded periplasmic space [GO:0030288]	transport	nonRDR	nonDrRRA	no DE	notPD
DR_B0068	DR_B0068	Uncharacterized protein	-2.98101	0.0132038					Uncharacterized	nonRDR	DrRRArelated	no DE	notPD
DR_1754	DR_1754	Uncharacterized protein	-3.11533	0.011719	nucleic acid binding [GO:0003676]		nucleic acid binding [GO:0003676]		Uncharacterized	nonRDR	nonDrRRA	no DE	top2fold
Dsr20	Dsr20	sRNA	-4.01863	0.00701072					ncRNA	nonRDR	nonDrRRA	no DE	notPD
Dsr33	Dsr33	sRNA	-5.10034	0.0432568					ncRNA	nonRDR	nonDrRRA	no DE	notPD
DR_C0013	DR_C0013	N-acetylmuramoyl-L-alanine amidase, putative	-7.11685	0.00346259	outer membrane-bounded periplasmic space [GO:0030288]; N-acetylmuramoyl-L-alanine amidase activity [GO:0008745]; peptidoglycan catabolic process [GO:0009253]	peptidoglycan catabolic process [GO:0009253]	N-acetylmuramoyl-L-alanine amidase activity [GO:0008745]	outer membrane-bounded periplasmic space [GO:0030288]	metabolic process	nonRDR	nonDrRRA	no DE	notPD
DR_C0016	DR_C0016	Uncharacterized protein	-7.30925	0.00346259					Uncharacterized	nonRDR	nonDrRRA	no DE	notPD

## Sheet: Table S6
Gene Information			WT-10_v_WT-0 L2FC and padj		GO Term Information					Literature Pathways		in MAPS?
Gene Number	Gene Abbrev.	Gene Name	log2 Fold-Change	padj	Goterm	GO_bio	GO_molec	GO_cellular	Goterm_broad	RDR	DrRRA	MAPS
DR_1262	rsr	60 kDa SS-A/Ro ribonucleoprotein homolog	4.13865	0.000948841	cytoplasm [GO:0005737]; intracellular ribonucleoprotein complex [GO:0030529]; metal ion binding [GO:0046872]; RNA binding [GO:0003723]; transferase activity, transferring glycosyl groups [GO:0016757]; metabolic process [GO:0008152]	metabolic process [GO:0008152]	metal ion binding [GO:0046872]; RNA binding [GO:0003723]; transferase activity, transferring glycosyl groups [GO:0016757]	cytoplasm [GO:0005737]; intracellular ribonucleoprotein complex [GO:0030529]	metabolic process	RDR	DrRRArelated	notPD
DR_1439	DR_1439	Uncharacterized protein	3.95366	0.00284672	integral component of membrane [GO:0016021]; electron carrier activity [GO:0009055]; heme binding [GO:0020037]		electron carrier activity [GO:0009055]; heme binding [GO:0020037]	integral component of membrane [GO:0016021]	Uncharacterized	nonRDR	nonDrRRA	notPD
DR_A0250	DR_A0250	Acyl-CoA dehydrogenase, putative	3.77675	0.0312614	acyl-CoA dehydrogenase activity [GO:0003995]; flavin adenine dinucleotide binding [GO:0050660]		acyl-CoA dehydrogenase activity [GO:0003995]; flavin adenine dinucleotide binding [GO:0050660]		metabolic process	nonRDR	nonDrRRA	notPD
DR_A0075	DR_A0075	Transposase, putative	3.69459	0.0417576	nucleic acid binding [GO:0003676]; DNA integration [GO:0015074]	DNA integration [GO:0015074]	nucleic acid binding [GO:0003676]		NT binding	nonRDR	nonDrRRA	notPD
DR_0349	lon	Lon protease	3.52036	0.00863	cytoplasm [GO:0005737]; ATP binding [GO:0005524]; ATP-dependent peptidase activity [GO:0004176]; sequence-specific DNA binding [GO:0043565]; serine-type endopeptidase activity [GO:0004252]; protein catabolic process [GO:0030163]	protein catabolic process [GO:0030163]	ATP binding [GO:0005524]; ATP-dependent peptidase activity [GO:0004176]; sequence-specific DNA binding [GO:0043565]; serine-type endopeptidase activity [GO:0004252]	cytoplasm [GO:0005737]	peptidase	nonRDR	nonDrRRA	notPD
DR_0053	DR_0053	Uncharacterized protein	3.51737	0.0140541					Uncharacterized	nonRDR	nonDrRRA	notPD
DR_1803	DR_1803	Uncharacterized protein	3.38053	0.0496485					Uncharacterized	nonRDR	nonDrRRA	notPD
DR_0423	ddrA	Single-stranded DNA-binding protein DdrA	3.01978	0.010105	DNA binding [GO:0003677]; cellular response to desiccation [GO:0071465]; cellular response to gamma radiation [GO:0071480]; DNA recombination [GO:0006310]; DNA repair [GO:0006281]	cellular response to desiccation [GO:0071465]; cellular response to gamma radiation [GO:0071480]; DNA recombination [GO:0006310]; DNA repair [GO:0006281]	DNA binding [GO:0003677]		DNA repair	RDR	nonDrRRA	notPD
DR_1913	gyrA	DNA gyrase subunit A	2.989	0.028096	chromosome [GO:0005694]; cytoplasm [GO:0005737]; ATP binding [GO:0005524]; DNA binding [GO:0003677]; DNA topoisomerase type II (ATP-hydrolyzing) activity [GO:0003918]; DNA topological change [GO:0006265]; DNA-dependent DNA replication [GO:0006261]	DNA-dependent DNA replication [GO:0006261]; DNA topological change [GO:0006265]	ATP binding [GO:0005524]; DNA binding [GO:0003677]; DNA topoisomerase type II (ATP-hydrolyzing) activity [GO:0003918]	chromosome [GO:0005694]; cytoplasm [GO:0005737]	DNA replication/recombination	RDR	nonDrRRA	notPD
DR_A0346	pprA	DNA repair protein PprA	2.76986	0.0492052	damaged DNA binding [GO:0003684]; double-stranded DNA binding [GO:0003690]; cellular response to desiccation [GO:0071465]; cellular response to gamma radiation [GO:0071480]; DNA repair [GO:0006281]; positive regulation of DNA ligation [GO:0051106]	cellular response to desiccation [GO:0071465]; cellular response to gamma radiation [GO:0071480]; DNA repair [GO:0006281]; positive regulation of DNA ligation [GO:0051106]	damaged DNA binding [GO:0003684]; double-stranded DNA binding [GO:0003690]		DNA repair	RDR	DrRRArelated	notPD
DR_0070	ddrB	Single-stranded DNA-binding protein DdrB	2.61664	0.0492052	single-stranded DNA binding [GO:0003697]; cellular response to desiccation [GO:0071465]; cellular response to gamma radiation [GO:0071480]; DNA repair [GO:0006281]	cellular response to desiccation [GO:0071465]; cellular response to gamma radiation [GO:0071480]; DNA repair [GO:0006281]	single-stranded DNA binding [GO:0003697]		DNA repair	RDR	nonDrRRA	notPD
DR_1263	DR_1263	Uncharacterized protein	2.41884	0.045658					Uncharacterized	nonRDR	DrRRArelated	top2fold
DR_2275	uvrB	UvrABC system protein B	2.37516	0.0140541	cytoplasm [GO:0005737]; ATP binding [GO:0005524]; DNA binding [GO:0003677]; excinuclease ABC activity [GO:0009381]; nucleotide-excision repair [GO:0006289]; SOS response [GO:0009432]	nucleotide-excision repair [GO:0006289]; SOS response [GO:0009432]	ATP binding [GO:0005524]; DNA binding [GO:0003677]; excinuclease ABC activity [GO:0009381]	cytoplasm [GO:0005737]	DNA repair	RDR	DrRRArelated	notPD
DR_1519	ilvC	Ketol-acid reductoisomerase	-1.61469	0.0492052	ketol-acid reductoisomerase activity [GO:0004455]; metal ion binding [GO:0046872]; nucleotide binding [GO:0000166]; isoleucine biosynthetic process [GO:0009097]; valine biosynthetic process [GO:0009099]	isoleucine biosynthetic process [GO:0009097]; valine biosynthetic process [GO:0009099]	ketol-acid reductoisomerase activity [GO:0004455]; metal ion binding [GO:0046872]; nucleotide binding [GO:0000166]		metabolic process	nonRDR	nonDrRRA	notPD
DR_B0069	DR_B0069	Serine protease, subtilase family	-1.69096	0.045658	serine-type endopeptidase activity [GO:0004252]		serine-type endopeptidase activity [GO:0004252]		peptidase	nonRDR	nonDrRRA	notPD
DR_B0067	DR_B0067	Extracellular nuclease, putative	-1.87257	0.0289521					Uncharacterized	nonRDR	nonDrRRA	notPD
DR_A0041	DR_A0041	dTDP-glucose 4,6-dehydratase	-1.87327	0.0215377	dTDP-glucose 4,6-dehydratase activity [GO:0008460]; nucleotide-sugar metabolic process [GO:0009225]	nucleotide-sugar metabolic process [GO:0009225]	dTDP-glucose 4,6-dehydratase activity [GO:0008460]		metabolic process	nonRDR	nonDrRRA	top2fold
DR_0752	DR_0752	Site-determining protein	-1.99335	0.0312614	ATP binding [GO:0005524]; ATPase activity [GO:0016887]		ATPase activity [GO:0016887]; ATP binding [GO:0005524]		metabolic process	nonRDR	nonDrRRA	notPD
DR_1942	acpP	Acyl carrier protein	-2.05875	0.0227006	cytosol [GO:0005829]; ACP phosphopantetheine attachment site binding involved in fatty acid biosynthetic process [GO:0000036]; acyl binding [GO:0000035]; phosphopantetheine binding [GO:0031177]; lipid A biosynthetic process [GO:0009245]	lipid A biosynthetic process [GO:0009245]	ACP phosphopantetheine attachment site binding involved in fatty acid biosynthetic process [GO:0000036]; acyl binding [GO:0000035]; phosphopantetheine binding [GO:0031177]	cytosol [GO:0005829]	metabolic process	nonRDR	nonDrRRA	top2fold
DR_0548	DR_0548	Pilin, type IV, putative	-2.09335	0.037908	integral component of membrane [GO:0016021]			integral component of membrane [GO:0016021]	cell membrane/wall	nonRDR	nonDrRRA	notPD
DR_1160	DR_1160	Uricase	-2.1653	0.0335975	urate oxidase activity [GO:0004846]; purine nucleobase metabolic process [GO:0006144]; urate catabolic process [GO:0019628]	purine nucleobase metabolic process [GO:0006144]; urate catabolic process [GO:0019628]	urate oxidase activity [GO:0004846]		metabolic process	nonRDR	nonDrRRA	notPD
DR_1568	DR_1568	Peptide ABC transporter, ATP-binding protein	-2.16697	0.045658	ATP binding [GO:0005524]; ATPase activity [GO:0016887]; peptide transport [GO:0015833]	peptide transport [GO:0015833]	ATPase activity [GO:0016887]; ATP binding [GO:0005524]		metabolic process	nonRDR	nonDrRRA	notPD
DR_1571	DR_1571	Probable ABC transporter-binding protein DR_1571	-2.23088	0.0370694	ATP-binding cassette (ABC) transporter complex [GO:0043190]; outer membrane-bounded periplasmic space [GO:0030288]; peptide transporter activity [GO:0015197]; transmembrane transport [GO:0055085]	transmembrane transport [GO:0055085]	peptide transporter activity [GO:0015197]	ATP-binding cassette (ABC) transporter complex [GO:0043190]; outer membrane-bounded periplasmic space [GO:0030288]	transport	nonRDR	nonDrRRA	top2fold
DR_0363	DR_0363	Peptide ABC transporter, periplasmic peptide-binding protein, putative	-2.25467	0.0140541	ATP-binding cassette (ABC) transporter complex [GO:0043190]; outer membrane-bounded periplasmic space [GO:0030288]; peptide transporter activity [GO:0015197]; transmembrane transport [GO:0055085]	transmembrane transport [GO:0055085]	peptide transporter activity [GO:0015197]	ATP-binding cassette (ABC) transporter complex [GO:0043190]; outer membrane-bounded periplasmic space [GO:0030288]	transport	nonRDR	nonDrRRA	notPD
DR_B0109	DR_B0109	Ribonucleoside-diphosphate reductase, beta chain	-2.26612	0.00226339	deoxyribonucleotide biosynthetic process [GO:0009263]; oxidation-reduction process [GO:0055114]	deoxyribonucleotide biosynthetic process [GO:0009263]; oxidation-reduction process [GO:0055114]			metabolic process	nonRDR	nonDrRRA	notPD
DR_B0108	DR_B0108	Ribonucleoside-diphosphate reductase	-2.27097	0.00307283	ATP binding [GO:0005524]; ribonucleoside-diphosphate reductase activity, thioredoxin disulfide as acceptor [GO:0004748]; DNA replication [GO:0006260]	DNA replication [GO:0006260]	ATP binding [GO:0005524]; ribonucleoside-diphosphate reductase activity, thioredoxin disulfide as acceptor [GO:0004748]		DNA replication/recombination	nonRDR	nonDrRRA	notPD
DR_1290	DR_1290	Extracellular solute-binding protein, family 5	-2.29243	0.0163218	ATP-binding cassette (ABC) transporter complex [GO:0043190]; outer membrane-bounded periplasmic space [GO:0030288]; peptide transporter activity [GO:0015197]; transmembrane transport [GO:0055085]	transmembrane transport [GO:0055085]	peptide transporter activity [GO:0015197]	ATP-binding cassette (ABC) transporter complex [GO:0043190]; outer membrane-bounded periplasmic space [GO:0030288]	transport	nonRDR	nonDrRRA	notPD
DR_A0040	DR_A0040	First mannosyl transferase	-2.45594	0.000642989	transferase activity, transferring glycosyl groups [GO:0016757]		transferase activity, transferring glycosyl groups [GO:0016757]		metabolic process	nonRDR	nonDrRRA	top2fold
DR_B0106	DR_B0106	Uncharacterized protein	-2.53055	0.00863					Uncharacterized	nonRDR	DrRRArelated	notPD
DR_A0036	DR_A0036	Uncharacterized protein	-2.64204	0.0370694	integral component of membrane [GO:0016021]			integral component of membrane [GO:0016021]	Uncharacterized	nonRDR	nonDrRRA	top2fold
DR_A0043	DR_A0043	Lipopolysaccharide biosynthesis protein, putative	-2.69161	0.010105	dTDP-4-dehydrorhamnose 3,5-epimerase activity [GO:0008830]		dTDP-4-dehydrorhamnose 3,5-epimerase activity [GO:0008830]		metabolic process	nonRDR	nonDrRRA	top2fold
DR_1038	DR_1038	Branched-chain amino acid ABC transporter, periplasmic amino acid-binding protein	-2.81207	0.00119402	amino acid transport [GO:0006865]	amino acid transport [GO:0006865]			transport	nonRDR	nonDrRRA	notPD
DR_A0341	DR_A0341	Serine protease, subtilase family	-2.89818	0.00226339	serine-type endopeptidase activity [GO:0004252]		serine-type endopeptidase activity [GO:0004252]		peptidase	nonRDR	nonDrRRA	notPD
Dsr20	Dsr20	sRNA	-4.99386	4.1118e-05					ncRNA	nonRDR	nonDrRRA	notPD

## Sheet: Table S7
Gene Information			PprSKD-10_v_PprSKD-0 L2FC and padj		GO Term Information					Literature Pathways		in MAPS?
Gene Number	Gene Abbrev.	Gene Name	log2 Fold-Change	padj	Goterm	GO_bio	GO_molec	GO_cellular	Goterm_broad	RDR	DrRRA	MAPS
DR_0003	ddrC	DNA damage response protein C	6.68688	1.67391e-08	cellular response to desiccation [GO:0071465]; cellular response to DNA damage stimulus [GO:0006974]; cellular response to gamma radiation [GO:0071480]; DNA repair [GO:0006281]	cellular response to desiccation [GO:0071465]; cellular response to DNA damage stimulus [GO:0006974]; cellular response to gamma radiation [GO:0071480]; DNA repair [GO:0006281]			DNA repair	nonRDR	DrRRArelated	notPD
DR_0070	ddrB	Single-stranded DNA-binding protein DdrB	5.70876	1.42787e-07	single-stranded DNA binding [GO:0003697]; cellular response to desiccation [GO:0071465]; cellular response to gamma radiation [GO:0071480]; DNA repair [GO:0006281]	cellular response to desiccation [GO:0071465]; cellular response to gamma radiation [GO:0071480]; DNA repair [GO:0006281]	single-stranded DNA binding [GO:0003697]		DNA repair	RDR	nonDrRRA	notPD
DR_1913	gyrA	DNA gyrase subunit A	5.38386	2.54258e-07	chromosome [GO:0005694]; cytoplasm [GO:0005737]; ATP binding [GO:0005524]; DNA binding [GO:0003677]; DNA topoisomerase type II (ATP-hydrolyzing) activity [GO:0003918]; DNA topological change [GO:0006265]; DNA-dependent DNA replication [GO:0006261]	DNA-dependent DNA replication [GO:0006261]; DNA topological change [GO:0006265]	ATP binding [GO:0005524]; DNA binding [GO:0003677]; DNA topoisomerase type II (ATP-hydrolyzing) activity [GO:0003918]	chromosome [GO:0005694]; cytoplasm [GO:0005737]	DNA replication/recombination	RDR	nonDrRRA	notPD
DR_0349	lon	Lon protease	5.29758	1.00009e-06	cytoplasm [GO:0005737]; ATP binding [GO:0005524]; ATP-dependent peptidase activity [GO:0004176]; sequence-specific DNA binding [GO:0043565]; serine-type endopeptidase activity [GO:0004252]; protein catabolic process [GO:0030163]	protein catabolic process [GO:0030163]	ATP binding [GO:0005524]; ATP-dependent peptidase activity [GO:0004176]; sequence-specific DNA binding [GO:0043565]; serine-type endopeptidase activity [GO:0004252]	cytoplasm [GO:0005737]	peptidase	nonRDR	nonDrRRA	notPD
DR_0101	rpsR	30S ribosomal protein S18	4.67601	1.26748e-06	cytosolic small ribosomal subunit [GO:0022627]; rRNA binding [GO:0019843]; structural constituent of ribosome [GO:0003735]; translation [GO:0006412]	translation [GO:0006412]	rRNA binding [GO:0019843]; structural constituent of ribosome [GO:0003735]	cytosolic small ribosomal subunit [GO:0022627]	translation	nonRDR	nonDrRRA	notPD
DR_A0346	pprA	DNA repair protein PprA	4.6096	0.00053672	damaged DNA binding [GO:0003684]; double-stranded DNA binding [GO:0003690]; cellular response to desiccation [GO:0071465]; cellular response to gamma radiation [GO:0071480]; DNA repair [GO:0006281]; positive regulation of DNA ligation [GO:0051106]	cellular response to desiccation [GO:0071465]; cellular response to gamma radiation [GO:0071480]; DNA repair [GO:0006281]; positive regulation of DNA ligation [GO:0051106]	damaged DNA binding [GO:0003684]; double-stranded DNA binding [GO:0003690]		DNA repair	RDR	DrRRArelated	notPD
DR_0102	rplI	50S ribosomal protein L9	4.42556	0.00594286	cytosolic large ribosomal subunit [GO:0022625]; rRNA binding [GO:0019843]; structural constituent of ribosome [GO:0003735]; translation [GO:0006412]	translation [GO:0006412]	rRNA binding [GO:0019843]; structural constituent of ribosome [GO:0003735]	cytosolic large ribosomal subunit [GO:0022625]	translation	nonRDR	nonDrRRA	notPD
DR_0423	ddrA	Single-stranded DNA-binding protein DdrA	4.38609	1.18987e-05	DNA binding [GO:0003677]; cellular response to desiccation [GO:0071465]; cellular response to gamma radiation [GO:0071480]; DNA recombination [GO:0006310]; DNA repair [GO:0006281]	cellular response to desiccation [GO:0071465]; cellular response to gamma radiation [GO:0071480]; DNA recombination [GO:0006310]; DNA repair [GO:0006281]	DNA binding [GO:0003677]		DNA repair	RDR	nonDrRRA	notPD
DR_1439	DR_1439	Uncharacterized protein	4.09514	0.00053672	integral component of membrane [GO:0016021]; electron carrier activity [GO:0009055]; heme binding [GO:0020037]		electron carrier activity [GO:0009055]; heme binding [GO:0020037]	integral component of membrane [GO:0016021]	Uncharacterized	nonRDR	nonDrRRA	notPD
DR_2340	recA	Protein RecA	3.96427	0.000263909	cytosol [GO:0005829]; ATP binding [GO:0005524]; DNA-dependent ATPase activity [GO:0008094]; single-stranded DNA binding [GO:0003697]; DNA recombination [GO:0006310]; double-strand break repair [GO:0006302]; SOS response [GO:0009432]	DNA recombination [GO:0006310]; double-strand break repair [GO:0006302]; SOS response [GO:0009432]	ATP binding [GO:0005524]; DNA-dependent ATPase activity [GO:0008094]; single-stranded DNA binding [GO:0003697]	cytosol [GO:0005829]	DNA replication/recombination	nonRDR	DrRRArelated	notPD
DR_2574	ddrO	Transcriptional regulator, HTH_3 family	3.85509	0.000574076	sequence-specific DNA binding [GO:0043565]		sequence-specific DNA binding [GO:0043565]		transcription	RDR	nonDrRRA	notPD
DR_1264	DR_1264	Uncharacterized protein	3.78786	0.0128559					Uncharacterized	nonRDR	DrRRArelated	top2fold
DR_1422	DR_1422	Uncharacterized protein	3.78428	0.00053672					Uncharacterized	nonRDR	nonDrRRA	notPD
DR_0326	ddrD	DNA damage response protein D	3.67687	0.000574076	cellular response to desiccation [GO:0071465]; cellular response to DNA damage stimulus [GO:0006974]; cellular response to gamma radiation [GO:0071480]; DNA repair [GO:0006281]	cellular response to desiccation [GO:0071465]; cellular response to DNA damage stimulus [GO:0006974]; cellular response to gamma radiation [GO:0071480]; DNA repair [GO:0006281]			DNA repair	RDR	nonDrRRA	notPD
DR_0905	DR_0905	Uncharacterized protein	3.54624	0.00786103					Uncharacterized	nonRDR	DrRRArelated	notPD
DR_1046	clpB	Chaperone protein ClpB	3.37663	0.00140666	cytoplasm [GO:0005737]; ATP binding [GO:0005524]; protein processing [GO:0016485]; response to heat [GO:0009408]	protein processing [GO:0016485]; response to heat [GO:0009408]	ATP binding [GO:0005524]	cytoplasm [GO:0005737]	metabolic process	nonRDR	nonDrRRA	notPD
DR_2308	der	GTPase Der	3.30698	0.0012009	GTP binding [GO:0005525]; ribosome biogenesis [GO:0042254]	ribosome biogenesis [GO:0042254]	GTP binding [GO:0005525]		ribosome biogenesis	nonRDR	nonDrRRA	notPD
DR_1263	DR_1263	Uncharacterized protein	3.28491	0.00127549					Uncharacterized	nonRDR	DrRRArelated	top2fold
DR_1262	rsr	60 kDa SS-A/Ro ribonucleoprotein homolog	3.26934	0.00413637	cytoplasm [GO:0005737]; intracellular ribonucleoprotein complex [GO:0030529]; metal ion binding [GO:0046872]; RNA binding [GO:0003723]; transferase activity, transferring glycosyl groups [GO:0016757]; metabolic process [GO:0008152]	metabolic process [GO:0008152]	metal ion binding [GO:0046872]; RNA binding [GO:0003723]; transferase activity, transferring glycosyl groups [GO:0016757]	cytoplasm [GO:0005737]; intracellular ribonucleoprotein complex [GO:0030529]	metabolic process	RDR	DrRRArelated	notPD
DR_0099	ssb	Single-stranded DNA-binding protein	3.0931	0.00808045	cytoplasm [GO:0005737]; single-stranded DNA binding [GO:0003697]; DNA recombination [GO:0006310]; DNA repair [GO:0006281]; DNA replication [GO:0006260]	DNA recombination [GO:0006310]; DNA repair [GO:0006281]; DNA replication [GO:0006260]	single-stranded DNA binding [GO:0003697]	cytoplasm [GO:0005737]	DNA repair	RDR	nonDrRRA	top2fold
DR_2127	rpsD	30S ribosomal protein S4	2.99897	0.0118695	small ribosomal subunit [GO:0015935]; rRNA binding [GO:0019843]; structural constituent of ribosome [GO:0003735]; positive regulation of translational fidelity [GO:0045903]; translation [GO:0006412]	positive regulation of translational fidelity [GO:0045903]; translation [GO:0006412]	rRNA binding [GO:0019843]; structural constituent of ribosome [GO:0003735]	small ribosomal subunit [GO:0015935]	ribosome biogenesis	nonRDR	nonDrRRA	notPD
DR_0139	hflX	GTPase HflX	2.99094	0.00183329	cytoplasm [GO:0005737]; GTP binding [GO:0005525]; GTPase activity [GO:0003924]; ribosome binding [GO:0043022]		GTPase activity [GO:0003924]; GTP binding [GO:0005525]; ribosome binding [GO:0043022]	cytoplasm [GO:0005737]	metabolic process	nonRDR	nonDrRRA	notPD
DR_1480	DR_1480	AlgP-related protein	2.86017	0.00179905					Uncharacterized	nonRDR	nonDrRRA	notPD
DR_0997	DR_0997	Transcriptional regulator, FNR/CRP family	2.74408	0.0256044	DNA binding [GO:0003677]; regulation of transcription, DNA-templated [GO:0006355]; transcription, DNA-templated [GO:0006351]	regulation of transcription, DNA-templated [GO:0006355]; transcription, DNA-templated [GO:0006351]	DNA binding [GO:0003677]		transcription	nonRDR	DrRRArelated	notPD
DR_0912	rpoB	DNA-directed RNA polymerase subunit beta	2.73248	0.00917838	DNA-directed RNA polymerase complex [GO:0000428]; DNA binding [GO:0003677]; DNA-directed 5'-3' RNA polymerase activity [GO:0003899]; ribonucleoside binding [GO:0032549]; transcription, DNA-templated [GO:0006351]	transcription, DNA-templated [GO:0006351]	DNA binding [GO:0003677]; DNA-directed 5'-3' RNA polymerase activity [GO:0003899]; ribonucleoside binding [GO:0032549]	DNA-directed RNA polymerase complex [GO:0000428]	transcription	nonRDR	nonDrRRA	notPD
DR_2126	rpsK	30S ribosomal protein S11	2.69365	0.0321181	cytosolic small ribosomal subunit [GO:0022627]; mRNA 5'-UTR binding [GO:0048027]; small ribosomal subunit rRNA binding [GO:0070181]; structural constituent of ribosome [GO:0003735]; maturation of SSU-rRNA from tricistronic rRNA transcript (SSU-rRNA, 5.8S rRNA, LSU-rRNA) [GO:0000462]; ribosomal small subunit assembly [GO:0000028]; translation [GO:0006412]	maturation of SSU-rRNA from tricistronic rRNA transcript (SSU-rRNA, 5.8S rRNA, LSU-rRNA) [GO:0000462]; ribosomal small subunit assembly [GO:0000028]; translation [GO:0006412]	mRNA 5'-UTR binding [GO:0048027]; small ribosomal subunit rRNA binding [GO:0070181]; structural constituent of ribosome [GO:0003735]	cytosolic small ribosomal subunit [GO:0022627]	ribosome biogenesis	nonRDR	nonDrRRA	notPD
DR_0311	rplC	50S ribosomal protein L3	2.63652	0.0280939	ribosome [GO:0005840]; rRNA binding [GO:0019843]; structural constituent of ribosome [GO:0003735]; translation [GO:0006412]	translation [GO:0006412]	rRNA binding [GO:0019843]; structural constituent of ribosome [GO:0003735]	ribosome [GO:0005840]	translation	nonRDR	nonDrRRA	notPD
DR_2087	infC	Translation initiation factor IF-3	2.61997	0.0143383	cytoplasm [GO:0005737]; translation initiation factor activity [GO:0003743]		translation initiation factor activity [GO:0003743]	cytoplasm [GO:0005737]	translation	nonRDR	nonDrRRA	top2fold
DR_1771	uvrA	UvrABC system protein A	2.61064	0.00434843	cytoplasm [GO:0005737]; excinuclease repair complex [GO:0009380]; ATP binding [GO:0005524]; ATPase activity [GO:0016887]; DNA binding [GO:0003677]; excinuclease ABC activity [GO:0009381]; metal ion binding [GO:0046872]; nucleotide-excision repair [GO:0006289]; SOS response [GO:0009432]	nucleotide-excision repair [GO:0006289]; SOS response [GO:0009432]	ATPase activity [GO:0016887]; ATP binding [GO:0005524]; DNA binding [GO:0003677]; excinuclease ABC activity [GO:0009381]; metal ion binding [GO:0046872]	cytoplasm [GO:0005737]; excinuclease repair complex [GO:0009380]	DNA repair	RDR	nonDrRRA	notPD
DR_2128	rpoA	DNA-directed RNA polymerase subunit alpha	2.59687	0.0226269	cytoplasm [GO:0005737]; DNA binding [GO:0003677]; DNA-directed 5'-3' RNA polymerase activity [GO:0003899]; protein dimerization activity [GO:0046983]; DNA-templated transcription, elongation [GO:0006354]	DNA-templated transcription, elongation [GO:0006354]	DNA binding [GO:0003677]; DNA-directed 5'-3' RNA polymerase activity [GO:0003899]; protein dimerization activity [GO:0046983]	cytoplasm [GO:0005737]	transcription	nonRDR	nonDrRRA	notPD
DR_0129	dnaK	Chaperone protein DnaK	2.58501	0.0490794	ATP binding [GO:0005524]; unfolded protein binding [GO:0051082]; protein folding [GO:0006457]	protein folding [GO:0006457]	ATP binding [GO:0005524]; unfolded protein binding [GO:0051082]		protein folding/modification	nonRDR	DrRRArelated	top2fold
DR_2275	uvrB	UvrABC system protein B	2.56324	0.00217826	cytoplasm [GO:0005737]; ATP binding [GO:0005524]; DNA binding [GO:0003677]; excinuclease ABC activity [GO:0009381]; nucleotide-excision repair [GO:0006289]; SOS response [GO:0009432]	nucleotide-excision repair [GO:0006289]; SOS response [GO:0009432]	ATP binding [GO:0005524]; DNA binding [GO:0003677]; excinuclease ABC activity [GO:0009381]	cytoplasm [GO:0005737]	DNA repair	RDR	DrRRArelated	notPD
DR_0116	DR_0116	Uncharacterized protein	2.55746	0.0226269	integral component of membrane [GO:0016021]			integral component of membrane [GO:0016021]	Uncharacterized	nonRDR	nonDrRRA	notPD
DR_1974	lon	Lon protease	2.54623	0.0118695	cytoplasm [GO:0005737]; ATP binding [GO:0005524]; ATP-dependent peptidase activity [GO:0004176]; sequence-specific DNA binding [GO:0043565]; serine-type endopeptidase activity [GO:0004252]; cellular response to stress [GO:0033554]; misfolded or incompletely synthesized protein catabolic process [GO:0006515]	cellular response to stress [GO:0033554]; misfolded or incompletely synthesized protein catabolic process [GO:0006515]	ATP binding [GO:0005524]; ATP-dependent peptidase activity [GO:0004176]; sequence-specific DNA binding [GO:0043565]; serine-type endopeptidase activity [GO:0004252]	cytoplasm [GO:0005737]	response to stress	nonRDR	DrRRArelated	notPD
DR_0309	tufA	Elongation factor Tu	2.49173	0.0201436	cytoplasm [GO:0005737]; GTP binding [GO:0005525]; GTPase activity [GO:0003924]; translation elongation factor activity [GO:0003746]		GTPase activity [GO:0003924]; GTP binding [GO:0005525]; translation elongation factor activity [GO:0003746]	cytoplasm [GO:0005737]	translation	nonRDR	nonDrRRA	notPD
DR_1114	DR_1114	Heat shock protein, HSP20 family	2.47845	0.0294891					protein folding/modification	nonRDR	nonDrRRA	notPD
DR_0970	DR_0970	Electron transfer flavoprotein, alpha subunit	2.43146	0.028054	electron carrier activity [GO:0009055]; flavin adenine dinucleotide binding [GO:0050660]; oxidoreductase activity [GO:0016491]; fatty acid beta-oxidation using acyl-CoA dehydrogenase [GO:0033539]	fatty acid beta-oxidation using acyl-CoA dehydrogenase [GO:0033539]	electron carrier activity [GO:0009055]; flavin adenine dinucleotide binding [GO:0050660]; oxidoreductase activity [GO:0016491]		metabolic process	nonRDR	nonDrRRA	notPD
DR_1797	nusA	Transcription termination/antitermination protein NusA	2.39904	0.0445571	cytosol [GO:0005829]; RNA binding [GO:0003723]; transcription factor activity, sequence-specific DNA binding [GO:0003700]; DNA-templated transcription, termination [GO:0006353]; transcription antitermination [GO:0031564]	DNA-templated transcription, termination [GO:0006353]; transcription antitermination [GO:0031564]	RNA binding [GO:0003723]; transcription factor activity, sequence-specific DNA binding [GO:0003700]	cytosol [GO:0005829]	transcription	nonRDR	nonDrRRA	notPD
DR_1983	DR_1983	Ribosomal protein S1, putative	2.36951	0.0296234	ribosome [GO:0005840]; RNA binding [GO:0003723]; structural constituent of ribosome [GO:0003735]; translation [GO:0006412]	translation [GO:0006412]	RNA binding [GO:0003723]; structural constituent of ribosome [GO:0003735]	ribosome [GO:0005840]	translation	nonRDR	nonDrRRA	notPD
DR_1709	mntH	Divalent metal cation transporter MntH	2.21988	0.0270814	integral component of membrane [GO:0016021]; plasma membrane [GO:0005886]; symporter activity [GO:0015293]; ion transport [GO:0006811]	ion transport [GO:0006811]	symporter activity [GO:0015293]	integral component of membrane [GO:0016021]; plasma membrane [GO:0005886]	transport	nonRDR	nonDrRRA	notPD
DR_0863	DR_0863	Uncharacterized protein	2.21155	0.0445571	integral component of membrane [GO:0016021]			integral component of membrane [GO:0016021]	Uncharacterized	nonRDR	nonDrRRA	notPD
DR_A0135	DR_A0135	ABC transporter, periplasmic substrate-binding protein, putative	2.19204	0.0356401	plasma membrane [GO:0005886]; transporter activity [GO:0005215]; glycine betaine transport [GO:0031460]	glycine betaine transport [GO:0031460]	transporter activity [GO:0005215]	plasma membrane [GO:0005886]	transport	nonRDR	DrRRArelated	notPD
DR_2152	rpmH	50S ribosomal protein L34	1.90978	0.0490794	ribosome [GO:0005840]; rRNA binding [GO:0019843]; structural constituent of ribosome [GO:0003735]; translation [GO:0006412]	translation [GO:0006412]	rRNA binding [GO:0019843]; structural constituent of ribosome [GO:0003735]	ribosome [GO:0005840]	translation	nonRDR	nonDrRRA	notPD
DR_A0034	DR_A0034	UDP-galactose-lipid carrier transferase	-1.83901	0.0373822	integral component of membrane [GO:0016021]; plasma membrane [GO:0005886]; phosphotransferase activity, for other substituted phosphate groups [GO:0016780]; polysaccharide biosynthetic process [GO:0000271]; polysaccharide metabolic process [GO:0005976]	polysaccharide biosynthetic process [GO:0000271]; polysaccharide metabolic process [GO:0005976]	phosphotransferase activity, for other substituted phosphate groups [GO:0016780]	integral component of membrane [GO:0016021]; plasma membrane [GO:0005886]	protein folding/modification	nonRDR	nonDrRRA	top2fold
DR_0225	DR_0225	Uncharacterized protein	-1.86809	0.0490794	integral component of membrane [GO:0016021]			integral component of membrane [GO:0016021]	Uncharacterized	nonRDR	nonDrRRA	top2fold
DR_1146	DR_1146	General stress protein 26, putative	-2.04784	0.0249462	FMN binding [GO:0010181]; oxidoreductase activity [GO:0016491]		FMN binding [GO:0010181]; oxidoreductase activity [GO:0016491]		metabolic process	nonRDR	DrRRArelated	top2fold
DR_1383	DR_1383	Uncharacterized protein	-2.12098	0.0226269					Uncharacterized	nonRDR	nonDrRRA	notPD
DR_0663	DR_0663	Uncharacterized protein	-2.16186	0.0351497					Uncharacterized	nonRDR	nonDrRRA	top2fold
DR_0990	DR_0990	Acetoin utilization protein, putative	-2.21563	0.00534117	cytoplasm [GO:0005737]; IMP dehydrogenase activity [GO:0003938]; GTP biosynthetic process [GO:0006183]	GTP biosynthetic process [GO:0006183]	IMP dehydrogenase activity [GO:0003938]	cytoplasm [GO:0005737]	metabolic process	nonRDR	nonDrRRA	notPD
DR_0752	DR_0752	Site-determining protein	-2.39609	0.0100679	ATP binding [GO:0005524]; ATPase activity [GO:0016887]		ATPase activity [GO:0016887]; ATP binding [GO:0005524]		metabolic process	nonRDR	nonDrRRA	notPD
DR_A0035	DR_A0035	O-antigen transporter RfbX, putative	-2.50983	0.0201436	integral component of membrane [GO:0016021]			integral component of membrane [GO:0016021]	cell membrane/wall	nonRDR	nonDrRRA	notPD
DR_1233	DR_1233	Pilin, type IV, putative	-2.56729	0.0064333	integral component of membrane [GO:0016021]			integral component of membrane [GO:0016021]	cell membrane/wall	nonRDR	nonDrRRA	top2fold
DR_1231	DR_1231	Uncharacterized protein	-2.64526	0.000230267	integral component of membrane [GO:0016021]			integral component of membrane [GO:0016021]	Uncharacterized	nonRDR	nonDrRRA	top2fold
DR_1162	greA	Transcription elongation factor GreA	-2.65894	0.000370355	DNA binding [GO:0003677]; RNA polymerase binding [GO:0070063]; translation elongation factor activity [GO:0003746]; regulation of DNA-templated transcription, elongation [GO:0032784]; transcription, DNA-templated [GO:0006351]	regulation of DNA-templated transcription, elongation [GO:0032784]; transcription, DNA-templated [GO:0006351]	DNA binding [GO:0003677]; RNA polymerase binding [GO:0070063]; translation elongation factor activity [GO:0003746]		transcription	nonRDR	nonDrRRA	notPD
DR_1749	DR_1749	Endopeptidase-related protein	-2.6682	0.0128559					peptidase	nonRDR	nonDrRRA	notPD
DR_A0249	DR_A0249	Zinc metalloendopeptidase, leishmanolysin family	-2.67126	0.0270814	membrane [GO:0016020]; metalloendopeptidase activity [GO:0004222]; cell adhesion [GO:0007155]	cell adhesion [GO:0007155]	metalloendopeptidase activity [GO:0004222]	membrane [GO:0016020]	peptidase	nonRDR	nonDrRRA	notPD
DR_A0036	DR_A0036	Uncharacterized protein	-3.05175	0.00494424	integral component of membrane [GO:0016021]			integral component of membrane [GO:0016021]	Uncharacterized	nonRDR	nonDrRRA	top2fold
DR_1320	DR_1320	Uncharacterized protein	-3.08559	0.00179905					Uncharacterized	nonRDR	nonDrRRA	notPD
DR_0774	DR_0774	Probable type IV piliation system protein DR_0774	-3.55297	4.92334e-05	envelope [GO:0031975]; protein secretion [GO:0009306]	protein secretion [GO:0009306]		envelope [GO:0031975]	transport	nonRDR	nonDrRRA	notPD
DR_0664	DR_0664	Uncharacterized protein	-3.65914	0.00140666					Uncharacterized	nonRDR	nonDrRRA	top2fold
DR_1808	DR_1808	Deoxyguanosinetriphosphate triphosphohydrolase-like protein 2	-3.67139	0.00053672	triphosphoric monoester hydrolase activity [GO:0016793]		triphosphoric monoester hydrolase activity [GO:0016793]		metabolic process	nonRDR	nonDrRRA	notPD

## Sheet: Table S8
Bacterial Strains	Strain ID	Description	Source or Reference
E. coli DH10b		E. coli strain for cloning	lab stock
Deinococcus radiodurans
R1	CML1459	Wild-type D. radiodurans	lab stock (ATCC 13939)
PprSKD	CML 869	Knockdown of PprS	This study
rec30	CML 2048	MNNG mutagenized strain Rl y-rays, UV’, MCs (recA)	Daly lab / Moseley and Copeland (1975)
Dsr5KO	CML 1825	Knockout of Dsr5	This study
Dsr6KD	CML 1826	Knockdown of DSr6	This study
Dsr9KD	CML 2067	Knockdown of Dsr9	This study
Dsr17KD	CML 1827	Knockdown of Dsr17	This study
Dsr18KO	CML 1828	Knockout of Dsr18	This study
Dsr19KD	CML 1829	Knockdown of Dsr19	This study
Dsr39KO	CML 1830	Knockout of Dsr39	This study
Plasmids
pUC19mPheS	CML 1512	Plamid for gene mutation in D. radiodurans; KanR	﻿Dr. Roland J. Saldanha and Dr. Thomas J. Lamkin, United States Air Force School of Aerospace Medicine, unpublished work
pUCIDT-Amp::KANkanp	CML 1509	Template of Kanamycin cassette; AmpR	﻿Dr. Roland J. Saldanha and Dr. Thomas J. Lamkin, United States Air Force School of Aerospace Medicine, unpublished work
pDeinoCre	CML 1511	Plasmid for curing Kanamycin cassette; ChlR(D. radiodurans), AmpR (E. coli)	﻿Dr. Roland J. Saldanha and Dr. Thomas J. Lamkin, United States Air Force School of Aerospace Medicine, unpublished work
pRADgro	CML 1460	Shuttle vector for E. coli and D. radiodurans using groESL promoter; ChlR(D. radiodurans) AmpR (E. coli)	Misra et al (2006)
pRADgro-GFP	CML 1745	pRAD reporter plasmid with codon-optimized GFP and groESL promoter; ChlR AmpR	Villa et al (2017)
pRADgro-DR0907UTR-GFP	CML 2432	pSpac shuttle vector for E. coli and D. radiodurans with two parts 1) pGro promoter, 5'UTR region of DR_0907 (-106 annotated start codon to +195 into predicted coding region) and codon-optimized GFP and 2) pSpac promoter + PprS (for fluoresence microscopy)	This study
pSpac	CML 1663 / GY11530	Shuttle vector for E. coli and D. radiodurans using pSpac promoter; ChlR(D. radiodurans) ChlR (E. coli)	Lecointe et al (2004)
pSpac-PprS	CML 2277	pSpac reporter plasmid with PprS sequence (+ 60 NT on either end); ChlR	This study
pRADgro-MS2	CML 1648	pRAD shuttle plasmid with MS2 protein binding domain sequence; ChlR AmpR	This study
pRADgro-MS2-PprS	CML 1645	pRAD shuttle plasmid with MS2 protein binding domain sequence fused to 5' end of PprS sequence (+65 nt on 5' end as a linker); ChlR AmpR	This study
Moseley, B.E.B. and Copeland, H.J.R.: Isolation and properties of a recombination-deficient mutant of Micrococcus radiodurans.J. Bacterial. 121 (1975) 4222428.
Misra HS, Khairnar NP, Kota S, Shrivastava S, Joshi VP, Apte SK. 2006. An exonuclease I-sensitive DNA repair pathway in Deinococcus radiodurans: a major determinant of radiation resistance. Mol Microbiol 59:1308–1316.
Devigne A, Ithurbide S, Bouthier de la Tour C, Passot F, Mathieu M, Sommer S, Servant P. 2015. DdrO is an essential protein that regulates the radiation desiccation response and the apoptotic-like cell death in the radioresistant Deinococcus radiodurans bacterium. Mol Microbiol 96:1069–1084.
Villa, J. K., Amador, P., Janovsky, J., Bhuyan, A., Saldanha, R., Lamkin, T. J., & Contreras, L. M. (2017). A Genome-Wide Search for Ionizing-Radiation-Responsive Elements in Deinococcus radiodurans Reveals a Regulatory Role for the DNA Gyrase Subunit A Gene's 5' Untranslated Region in the Radiation and Desiccation Response. Applied and environmental microbiology, 83(12), e00039-17. https://doi.o…
Lecointe F, Coste G, Sommer S, Bailone A. Vectors for regulated gene expression in the radioresistant bacterium Deinococcus radiodurans. Gene. 2004;336(1):25‐35. doi:10.1016/j.gene.2004.04.006

## Sheet: Table S9
Primer/Sequence Name	Sequence	Notes
Northern Probes
PprS Northern Probe	TTTGCGGTCTCCTGGGAGTGT	Northern probe for PprS (Dsr2)
tRNA Probe (DR_t25)	cggacttgaaccgacgacctactgattacga	Northern probe for loading control (tRNA)
5S rRNA Probe (DR_r03/r04/r08)	gcatggggtggggtggttccacagtgctat	Northern probe for loading control (rRNA)
pprM Probe	gaaccacttcactcttcc	Northern probe for pprM (DR_0907)
sRNA Deletion Primers
PprS PCR primers F	ACGCTGGCTCAGTAGGTGAC	Primers to confirm PprSKD strain construction by genomic PCR
PprS PCR primers R	TCATCGCCAGGAGGACATCG	Primers to confirm PprSKD strain construction by genomic PCR
PprS_con_fwd	accaatctaggttacttgaacgc	Primers to confirm PprSKD strain construction by genomic PCR
PprS_con_rev	actcaagtcgtgatgattgac	Primers to confirm PprSKD strain construction by genomic PCR
PprS Delta chk 5	ACGCTGGCTCAGTAGGTGAC	Primers to confirm PprSKD strain construction by genomic PCR
PprS Delta chk 3	TCATCGCCAGGAGGACATCG	Primers to confirm PprSKD strain construction by genomic PCR
Dsr5_5fwd	tctagagtcgacctgcaggcatgcaGAACCTGACCCGTTATCAGG	Primers to create Dsr5KO strain
Dsr5_5rev	tatacgaacggtaGCTTAGAAGAAGAACTTCAGGC	Primers to create Dsr5KO strain
Dsr5_3fwd	tatacgaacggtaCCCTCCCCGTGAGGGGGT	Primers to create Dsr5KO strain
Dsr5_3rev	aacagctatgaccatgattacgccaCCGGTCAGATTGTGGCGGT	Primers to create Dsr5KO strain
Dsr5_Kan_fwd	tcttcttctaagcTACCGTTCGTATAGCATAC	Primers to create Dsr5KO strain
Dsr5_Kan_rev	ctcacggggagggTACCGTTCGTATAATGTATGC	Primers to create Dsr5KO strain
Dsr5_con_fwd	taccgcgtgaacaacagc	Primers to confirm Dsr5KO strain by genomic PCR
Dsr5_con_rev	catttgccaaaaagatggca	Primers to confirm Dsr5KO strain by genomic PCR
Dsr18_5fwd	tctagagtcgacctgcaggcatgcaCATCGACGCGGGCTTCAA	Primers to create Dsr18KO strain
Dsr18_5rev	tatacgaacggtaTCAAGGCTATGCATTTGGGC	Primers to create Dsr18KO strain
Dsr18_3fwd	tatacgaacggtaGCGTATACCGCACTATTCTT	Primers to create Dsr18KO strain
Dsr18_3rev	aacagctatgaccatgattacgcca ACCTCGGCTACCCCATCA	Primers to create Dsr18KO strain
Dsr18_Kan_fwd	tgcatagccttgaTACCGTTCGTATAGCATAC	Primers to create Dsr18KO strain
Dsr18_Kan_rev	gtgcggtatacgcTACCGTTCGTATAATGTATGC	Primers to create Dsr18KO strain
Dsr18_con_fwd	CTTGACAGAGCCTGCATACC	Primers to confirm Dsr18KO strain by genomic PCR
Dsr18_con_rev	CGGGGCGTACCTCTACCAG	Primers to confirm Dsr18KO strain by genomic PCR
Dsr39_5fwd	tctagagtcgacctgcaggcatgcaTGGTAGAGGGTCAACCAGCAC	Primers to create Dsr39KO strain
Dsr39_5rev	tatacgaacggtaGGCTTTGGTGGTGAGGTCGAGG	Primers to create Dsr39KO strain
Dsr39_3fwd2	tatacgaacggtaCCCTGAACTGGCTGGAAC	Primers to create Dsr39KO strain
Dsr39_3rev	aacagctatgaccatgattacgccaTAGCCGAAGTGCAGACCC	Primers to create Dsr39KO strain
Dsr39_Kan_fwd	caccaccaaagccTACCGTTCGTATAGCATAC	Primers to create Dsr39KO strain
Dsr39_Kan_rev	agccagttcagggTACCGTTCGTATAATGTATGC	Primers to create Dsr39KO strain
Dsr39_con_fwd	TAGCGGGGAGCATAACCC	Primers to confirm Dsr39KO strain by genomic PCR
Dsr39_con_rev	GAGCGGCAAACCGACACC	Primers to confirm Dsr39KO strain by genomic PCR
Dsr6_5fwd	tctagagtcgacctgcaggcatgcaGAGGAGCTGATTCGCGCC	Primers to create Dsr6KD strain
Dsr6_5rev	tatacgaacggtaATGGGGTTGACCAGACGC	Primers to create Dsr6KD strain
Dsr6_3fwd	tatacgaacggtaCAGACAGAACCCGGCTTAC	Primers to create Dsr6KD strain
Dsr6_3rev	aacagctatgaccatgattacgccaACGTACTGGGTAAGCTGCG	Primers to create Dsr6KD strain
Dsr6_Kan_fwd	tggtcaaccccatTACCGTTCGTATAGCATAC	Primers to create Dsr6KD strain
Dsr6_Kan_rev	cgggttctgtctgTACCGTTCGTATAATGTATGC	Primers to create Dsr6KD strain
Dsr6_con_fwd	ggtgaaacggtgcggtaa	Primers to confirm Dsr6KD strain by genomic PCR
Dsr6_con_rev	tgtacgccgacgaactga	Primers to confirm Dsr6KD strain by genomic PCR
Dsr17_5fwd	tctagagtcgacctgcaggcatgcaGCGCTGTGGACTCTGATCAT	Primers to create Dsr17KD strain
Dsr17_5rev	tatacgaacggtaTCCTGAGTATCCTAACACACGC	Primers to create Dsr17KD strain
Dsr17_3fwd	tatacgaacggtaCGGTTGAAGAGTGAAGGGAAA	Primers to create Dsr17KD strain
Dsr17_3rev	aacagctatgaccatgattacgccaTGCATCGCCAGGCTGTACTT	Primers to create Dsr17KD strain
Dsr17_Kan_fwd	aggatactcaggaTACCGTTCGTATAGCATAC	Primers to create Dsr17KD strain
Dsr17_Kan_rev	cactcttcaaccgTACCGTTCGTATAATGTATGC	Primers to create Dsr17KD strain
Dsr17_con_fwd	ttgatgaggacgcctatgttg	Primers to confirm Dsr17KD strain by genomic PCR
Dsr17_con_rev	cgccagttcactcaagactcga	Primers to confirm Dsr17KD strain by genomic PCR
Dsr19_5fwd	tctagagtcgacctgcaggcatgcaGGAGACGGTCAGCAGAAGATT	Primers to create Dsr19KO strain
Dsr19_5rev	tatacgaacggtaACCAGGTGCAGGAAAAGAGG	Primers to create Dsr19KO strain
Dsr19_3fwd	tatacgaacggtaTTACGAGCGTTTTACGGCGT	Primers to create Dsr19KO strain
Dsr19_3rev	aacagctatgaccatgattacgccaTTCACGCGGTCATAGGTCAG	Primers to create Dsr19KO strain
Dsr19_Kan_fwd	tcctgcacctggtTACCGTTCGTATAGCATAC	Primers to create Dsr19KO strain
Dsr19_Kan_rev	aaaacgctcgtaaTACCGTTCGTATAATGTATGC	Primers to create Dsr19KO strain
Dsr19_con_fwd	cagataggacactggctggg	Primers to confirm Dsr19KO strain by genomic PCR
Dsr19_con_rev	aatccacaggccgtcgaag	Primers to confirm Dsr19KO strain by genomic PCR
Dsr9_5fwd	tctagagtcgacctgcaggcatgcaaggtggtcgatgtcgtctt	Primers to create Dsr9KD strain
Dsr9_5rev	tatacgaacggtatttttccgaggagcgcag	Primers to create Dsr9KD strain
Dsr9_3fwd	tatacgaacggtacgacaggaaagtatagggcgc	Primers to create Dsr9KD strain
Dsr9_3rev	aacagctatgaccatgattacgccagtcagcatcacgtcgaact	Primers to create Dsr9KD strain
Dsr9_Kan_fwd	ctcctcggaaaaaTACCGTTCGTATAGCATAC	Primers to create Dsr9KD strain
Dsr9_Kan_rev	tactttcctgtcgTACCGTTCGTATAATGTATGC	Primers to create Dsr9KD strain
Dsr9_con_fwd	agtcttactcagggtcatgca	Primers to confirm Dsr9KD strain by genomic PCR
Dsr9_con_rev	ggtccttgcgcatcgtct	Primers to confirm Dsr9KD strain by genomic PCR
Dsr9_con_new_fwd	tcatgcacacctcgcacg	Primers to confirm Dsr9KD strain by genomic PCR
Dsr9_con_new_rev	accgtcacgtcctcaccg	Primers to confirm Dsr9KD strain by genomic PCR
RT-qPCR Primers
DR_0907 qPCR FWD	TGG TGA GAG CAA GGA GAT TTG	Forward qPCR primer for DR_0907 (pprM)
DR_0907 qPCR REV	CTG CCT TCC GTC TCG ATA AAG	Reverse qPCR primer for DR_0907 (pprM)
pprA qPCR FWD	GCAGTATGGCAAGGGCTAAA	Forward qPCR primer for pprA
pprA qPCR REV	GCGATCTGGCTGTCCAC	Reverse qPCR primer for pprA
rRNA qPCR FWD	TCGTGTCGTGAGATGTTGGGTT	Forward qPCR primer for control rRNA (16S)
rRNA qPCR REV	AGACGCCTGCCGTTAAGCT	Reverse qPCR primer for control rRNA (16S)
katA qPCR FWD	GGGCGTGGACAAGCGTATTC	Forward qPCR primer for katA
katA qPCR REV	GTAGACGGGGGCTTCCTGCT	Reverse qPCR primer for katA
qGAPDH_fwd	gaagacgttgttgacttcctcgacagtc	Forward qPCR primer for control GAPDH
qGAPDH_rev	gcgatcaacatcattcccacctcg	Reverse qPCR primer for control GAPDH
Plasmid Construction Primers
pSpac-Dsr2 Construct
PprSL_spRad_SacII_FWD	tttttCCGCGGATCTATAGGGAAAAGGTGGTGAACTACTggtgagtgcggtagcct	Restriction digest primer to insert PprS (+20NT5'end and +25NT 3'end) (plus swap the p11544 RBS) into p11530 using SacII and XhoI
PprSL_spRad_SacII_REV	tttttCTCGAGtgtcccagacggcaa	Restriction digest primer to insert PprS (+20NT5'end and +25NT 3'end) (plus swap the p11544 RBS) into p11530 using SacII and XhoI
pRADgro-UTR-GFP Construct (Fluoresence microscopy)
DR907full_Gibinsert_REV	ACAGTTCTTCGCCCTTGCTgataaagccgaagcctttttccg	Gibson primer for DR907 UTR insert (300NT) into pRADgro-UTR-GFP plasmid BB, then use PacI and XbaI to insert into pCML 2277 (pSpac-Dsr2)
DR907_Gibinsert_FWD	TCGGCGCTCTACCATCCGTGgaaggcccgcttcccatc	Gibson primer for DR907 UTR insert (300NT) into pRADgro-UTR-GFP plasmid BB, then use PacI and XbaI to insert into pCML 2277 (pSpac-Dsr2)
pradgroBB_FWD	AGCAAGGGCGAAGAACTGTTCA	pRADgro-GFP backbone primer
pradgroBB_REV	CACGGATGGTAGAGCGCC	pRADgro-GFP backbone primer
pprM 5'RACE
DR_0907 RACEposcon	cctctcgttcaacaccagca	gene specific primer as a positive control for the 5'RACE (to use with gene specific primer)
DR_0907 5'RACE-3	ccttggtcaccacgatgttcttg	gene specific primer for 5'RACE to use in FirstChoice RLM-RACE kit with the 5'RACE outer primer
Sequences for MAPS and EMSA
MS2-PprS	TCTAGAGGCGCCACGCGTCCTGAGGTAATTATAACCCGGGCCCTATATATGGATCCTAAGGTACCTAATTGCCTAGAAAACATGAGGATCACCCATGTCTGCAGGTCGACAAACATGAGGATCACCCATGTCTGCAGTATTCCCGGGTTCATTAGATCCTAAGGTACCTAAGGAGCGTGTCGATGCGGAGGTGACTGGCGTGCGTTTTGAAGTGCCGGGTGAGTGCGGTAGCCTGCTGGGCAGCGGATTCTGTTGATTTCACACTCCCAGGAGACCGCAAACAGTTACCCCCATCAAGCTTGGTGGGGGCAACTGTTTGTTTTTGCCGTCTGGGACAGCATCGAACTGAAGTTGTCACCTACTGAGCCAGCGAACCGGGAGCGCTGTGAATACAGTGCT…	PprS (Dsr2) sequence with MS2 sequence attached
pprM_WT for IVT	GACTTAATACGACTCACTATAGGGAGAggccttttgttggtgagagcaaggagatttgagatggcaactggaagagtgaagtggttcaacgcggaaaaaggcttcggctttatcgagacggaaggcagcgccgatgtattcgcgcactacagcgcgatca	Sequence of pprM for IVT for EMSA
pprM_mut for IVT	GACTTAATACGACTCACTATAGGGAGAggccttttgttggtgagagcaaggagatttgagatggcaactggaagacacttcaggttcaacgcggaaaaaggcttcggctttatcgagacggaaggcagcgccgatgtattcgcgcactacagcgcgatca	Sequence of pprM (with mutated Dsr2 binding site) for IVT for EMSA
PprS for EMSA	tgggcagcggattctgttgatttcacactcccaggagaccgcaaacagttacccccatcaagcttggtgggggcaa	Sequence of PprS (Dsr2) used in EMSAs (from Tsai et al 2015)
